# Supplementary material for: Loss of MAGEL2 in Prader-Willi syndrome leads to decreased secretory granule and neuropeptide production
Source: JCI Insight. 2020 Sep 3;5(17):e138576. doi: 10.1172/jci.insight.138576 (PMC7526459; doi:10.1172/jci.insight.138576)
Supplement: Supplemental Table 1 [file jciinsight-5-138576-s021.xlsx]

## Sheet: Hypothalamus
Table S1. Protein expression differences between Magel2+/+ (WT) and Magel2p-/m+ (KO) (n=5 each) as determined by TMT proteomics for the indicated tissues.Proteins with log2 fold-change (FC) >0.5 or <-0.5 and p-value <0.05 are highlighted
GENE	DESCRIPTION	Log2 FC (KO/WT)	negLog p-value
Kif1c	Kinesin-like protein KIF1C	0.625761	4.75081
Mycbp2	E3 ubiquitin-protein ligase MYCBP2	1.26848	4.16888
Avp	Vasopressin-neurophysin 2-copeptin	-1.23467	3.75032
Kif1a	Kinesin-like protein KIF1A	0.653728	3.70419
Cpe	Carboxypeptidase E	-0.632812	3.62076
Kif1b	Kinesin-like protein KIF1B	0.544743	3.60309
Map7	Ensconsin	0.589322	3.53715
Sptan1	Spectrin alpha chain, non-erythrocytic 1	0.589322	3.53715
Rsrp1	Arginine/serine-rich protein 1	0.589322	3.53715
Map7d2	MAP7 domain-containing protein 2	0.553079	3.40597
Wdr6	WD repeat-containing protein 6	-0.518996	2.57675
Pcsk2	Neuroendocrine convertase 2	-0.505805	2.5326
Bag3	BAG family molecular chaperone regulator 3	-1.20343	2.46899
Oxt	Oxytocin-neurophysin 1	-1.8705	2.44884
Sst	Somatostatin	-0.628808	2.44636
Timp2	Metalloproteinase inhibitor 2	-0.768211	2.40359
Mcrip1	Mapk-regulated corepressor-interacting protein 1	2.18301	2.38953
Scg3	Secretogranin-3	-0.880519	2.18801
Agrp	Agouti-related protein	-0.560558	2.17852
Slmap	Sarcolemmal membrane-associated protein	-0.856192	2.04124
Gal	Galanin peptides	-0.711576	2.01665
Pcsk1	Neuroendocrine convertase 1	-0.512541	1.95584
Scg2	Secretogranin-2	-0.676286	1.94526
Penk	Proenkephalin-A	-0.66574	1.92863
Aadat	Kynurenine/alpha-aminoadipate aminotransferase, mitochondrial	-0.818296	1.85109
Tnpo1	Transportin-1	0.503209	1.8304
Ttbk1	Tau-tubulin kinase 1	0.52611	1.80143
Trh	Pro-thyrotropin-releasing hormone	-0.773437	1.78495
Pcsk1n	ProSAAS	-0.620904	1.72691
Kcnd2	Potassium voltage-gated channel subfamily D member 2	-0.576214	1.71301
Scg5	Neuroendocrine protein 7B2	-0.525561	1.67998
Chgb	Secretogranin-1	-0.600759	1.6707
Pak4	Serine/threonine-protein kinase PAK 4	-1.55663	1.65593
Mcee	Methylmalonyl-CoA epimerase, mitochondrial	-0.53045	1.62658
Gabrg2	Gamma-aminobutyric acid receptor subunit gamma-2	0.50721	1.61523
Pxn	Paxillin	-0.84376	1.61375
Unc119	Protein unc-119 homolog A	0.519025	1.60824
Csnk1e	Casein kinase I isoform epsilon	-0.744206	1.60385
Akap9	A-kinase anchor protein 9	2.11582	1.59928
Rsph4a	Radial spoke head protein 4 homolog A	-0.803884	1.59512
Raph1	Ras association (RalGDS/AF-6) and pleckstrin homology domains 1	-0.594438	1.58016
Hspb1	Heat shock protein beta-1	-0.517163	1.53433
Slc44a1	Choline transporter-like protein 1	-0.55721	1.53027
Znf598	E3 ubiquitin-protein ligase ZNF598	-0.912671	1.51516
Kndc1	Kinase non-catalytic C-lobe domain-containing protein 1	-0.76149	1.51365
Xrn2	5'-3' exoribonuclease 2	-0.71265	1.46548
Nrsn1	Neurensin-1	-0.911454	1.45103
Hapln1	Hyaluronan and proteoglycan link protein 1	-1.17906	1.43887
Crtac1	Cartilage acidic protein 1	-0.536347	1.39714
Nudt5	ADP-sugar pyrophosphatase	-0.729299	1.36459
Polr2e	DNA-directed RNA polymerases I, II, and III subunit RPABC1	-1.3009	1.35619
Col1a1	Collagen alpha-1(I) chain	-1.00952	1.3551
Kcnj16	Inward rectifier potassium channel 16	-0.752621	1.32914
Map6d1	MAP6 domain-containing protein 1	0.297772	4.86008
Ptprn2	Receptor-type tyrosine-protein phosphatase N2	-0.394225	3.65323
Akt1	RAC-alpha serine/threonine-protein kinase	0.374629	2.71745
Appl1	DCC-interacting protein 13-alpha	-0.12249	2.58578
Golph3	Golgi phosphoprotein 3	0.331029	2.57076
Slc27a1	Long-chain fatty acid transport protein 1	0.387013	2.56162
Got1	Aspartate aminotransferase, cytoplasmic	0.0655656	2.53389
Rps6ka5	Ribosomal protein S6 kinase alpha-5	0.441879	2.53255
Ptprn	Receptor-type tyrosine-protein phosphatase-like N	-0.496103	2.48041
Ndrg3	Protein NDRG3	0.210325	2.47299
Calb2	Calretinin	-0.189725	2.41973
Pgm2l1	Glucose 1,6-bisphosphate synthase	0.194182	2.39239
Fn3krp	Ketosamine-3-kinase	-0.228918	2.36683
Gfpt2	Glutamine--fructose-6-phosphate aminotransferase [isomerizing] 2	0.440339	2.28772
Dclk1	Serine/threonine-protein kinase DCLK1	-0.224656	2.28447
Mapk8	Mitogen-activated protein kinase 8	0.192004	2.24663
Pip4k2b	Phosphatidylinositol 5-phosphate 4-kinase type-2 beta	0.175068	2.24196
Slc2a13	Proton myo-inositol cotransporter	-0.2487	2.19437
Pam	Peptidyl-glycine alpha-amidating monooxygenase	-0.359434	2.18474
Asah1	Acid ceramidase	0.241106	2.17995
Mapk8ip3	C-Jun-amino-terminal kinase-interacting protein 3	0.201165	2.16402
Pdcd6	Programmed cell death protein 6	0.104282	2.13057
Fis1	Mitochondrial fission 1 protein	-0.136111	2.11091
Chordc1	Cysteine and histidine-rich domain-containing protein 1	0.11537	2.10052
Slc12a5	Solute carrier family 12 member 5	0.199486	2.09998
Kpnb1	Importin subunit beta-1	0.132852	2.09378
Sgsm1	Small G protein signaling modulator 1	-0.225616	2.07077
Tppp3	Tubulin polymerization-promoting protein family member 3	-0.308136	2.07041
Atp6v1b2	V-type proton ATPase subunit B, brain isoform	-0.0711326	2.06841
L1cam	Neural cell adhesion molecule L1	-0.212287	2.06725
Uba5	Ubiquitin-like modifier-activating enzyme 5	0.269419	2.05525
Prpf6	Pre-mRNA-processing factor 6	-0.492104	2.05304
Surf4	Surfeit locus protein 4	-0.484545	2.03419
H1-0	Histone H1.0	0.142295	2.02816
Lars2	Probable leucine--tRNA ligase, mitochondrial	0.434056	2.00899
Alcam	CD166 antigen	-0.116968	2.00061
Shroom2	Protein Shroom2	0.391008	1.99912
	(Bos taurus) similar to inter-alpha (globulin) inhibitor H3 isoform 2	-0.296353	1.99014
Gabrb1	Gamma-aminobutyric acid receptor subunit beta-1	0.136094	1.97866
Gabrb3	Gamma-aminobutyric acid receptor subunit beta-3	0.136094	1.97866
Adprh	[Protein ADP-ribosylarginine] hydrolase	-0.150398	1.97194
Sf3a3	Splicing factor 3A subunit 3	-0.326344	1.93473
Vgf	Neurosecretory protein VGF	-0.460414	1.93204
Vps41	Vacuolar protein sorting-associated protein 41 homolog	0.467804	1.92461
Eef2	Elongation factor 2	0.143593	1.90666
Eif4g1	Eukaryotic translation initiation factor 4 gamma 1	0.107349	1.90224
Lpcat1	Lysophosphatidylcholine acyltransferase 1	-0.38391	1.90055
Sacm1l	Phosphatidylinositide phosphatase SAC1	0.215554	1.88974
Ubfd1	Ubiquitin domain-containing protein UBFD1	0.260612	1.88522
Slc25a51	Solute carrier family 25 member 51	0.492609	1.88437
Mapk9	Mitogen-activated protein kinase 9	0.248926	1.88226
Retreg3	Reticulophagy regulator 3	0.347708	1.8754
Camk2d	Calcium/calmodulin-dependent protein kinase type II subunit delta	-0.0938242	1.84733
Nova2	NOVA alternative-splicing regulator 2	0.191705	1.84709
Slc25a12	Calcium-binding mitochondrial carrier protein Aralar1	0.151445	1.83462
Vars	Valine--tRNA ligase	-0.1165	1.82928
Tfam	Transcription factor A, mitochondrial	0.294223	1.82864
Gclm	Glutamate--cysteine ligase regulatory subunit	0.115042	1.81379
Mtnd1	NADH-ubiquinone oxidoreductase chain 1	0.38396	1.80639
Lrp1	Prolow-density lipoprotein receptor-related protein 1	-0.121773	1.8004
Kctd12	BTB/POZ domain-containing protein KCTD12	0.198072	1.78686
Ppp2r5b	Serine/threonine-protein phosphatase 2A 56 kDa regulatory subunit beta isoform	-0.483008	1.77297
Wdr47	WD repeat-containing protein 47	-0.293906	1.77289
Grk2	Beta-adrenergic receptor kinase 1	-0.132758	1.7544
Isca1	Iron-sulfur cluster assembly 1 homolog, mitochondrial	0.246972	1.75015
AK157302	Fe-S_biosyn domain-containing protein	0.246972	1.75015
Ddb1	DNA damage-binding protein 1	0.0939973	1.74314
Ppp2r2b	Serine/threonine-protein phosphatase 2A 55 kDa regulatory subunit B beta isoform	0.127115	1.73734
Snu13	NHP2-like protein 1	-0.225214	1.73731
Atp6v1a	V-type proton ATPase catalytic subunit A	-0.0685346	1.73387
Cct5	T-complex protein 1 subunit epsilon	-0.070806	1.72737
Dhdh	Trans-1,2-dihydrobenzene-1,2-diol dehydrogenase	-0.39974	1.72507
Thyn1	Thymocyte nuclear protein 1	-0.246078	1.72157
Mapk10	Mitogen-activated protein kinase 10	0.204444	1.71214
Naga	Alpha-N-acetylgalactosaminidase	0.455496	1.71131
Napb	Beta-soluble NSF attachment protein	-0.0845837	1.70595
Gnb2	Guanine nucleotide-binding protein G(I)/G(S)/G(T) subunit beta-2	-0.14901	1.70179
Nudt11	Diphosphoinositol polyphosphate phosphohydrolase 3-beta	0.112114	1.70115
Nudt10	Diphosphoinositol polyphosphate phosphohydrolase 3-alpha	0.112114	1.70115
Prkca	Protein kinase C alpha type	0.135168	1.69228
Crip2	Cysteine-rich protein 2	-0.25481	1.68787
Mars	Methionine--tRNA ligase, cytoplasmic	-0.225182	1.68529
Arhgap1	Rho GTPase-activating protein 1	-0.0968211	1.68488
Eif3l	Eukaryotic translation initiation factor 3 subunit L	-0.232421	1.68243
Coro1b	Coronin-1B	0.0980071	1.68039
Ppp1r21	Protein phosphatase 1 regulatory subunit 21	0.303539	1.68024
Wfs1	Wolframin	-0.308507	1.6751
Ppp2r2d	Serine/threonine-protein phosphatase 2A 55 kDa regulatory subunit B delta isoform	0.0782057	1.67471
Rnpep	Aminopeptidase B	0.14356	1.67167
Crym	Ketimine reductase mu-crystallin	-0.198115	1.67062
Cfap36	Cilia- and flagella-associated protein 36	0.497842	1.6633
Stx1b	Syntaxin-1B	0.127105	1.66066
Lrrc59	Leucine-rich repeat-containing protein 59	0.20778	1.65837
Chl1	Neural cell adhesion molecule L1-like protein	-0.226094	1.65782
Kif5b	Kinesin-1 heavy chain	-0.0662708	1.65211
Kbtbd11	Kelch repeat and BTB domain-containing protein 11	0.198439	1.64601
Usp5	Ubiquitin carboxyl-terminal hydrolase 5	-0.0620449	1.64547
Arsa	Arylsulfatase A	-0.380974	1.63712
Fdps	Farnesyl pyrophosphate synthase	-0.160373	1.63689
Sh3kbp1	SH3 domain-containing kinase-binding protein 1	-0.146714	1.63298
Cul2	Cullin-2	-0.108342	1.63168
Ptpn9	Tyrosine-protein phosphatase non-receptor type 9	-0.264192	1.62921
Anxa3	Annexin A3	-0.480428	1.62402
Nol3	Nucleolar protein 3	-0.458483	1.62322
Tln2	Talin-2	-0.0819304	1.61593
Agfg2	Arf-GAP domain and FG repeat-containing protein 2	-0.315475	1.61344
Cops2	COP9 signalosome complex subunit 2	0.110801	1.61342
Srgap2	SLIT-ROBO Rho GTPase-activating protein 2	0.223548	1.61144
Tomm20	Mitochondrial import receptor subunit TOM20 homolog	0.305665	1.60364
Aifm1	Apoptosis-inducing factor 1, mitochondrial	0.19396	1.60334
Tjp1	Tight junction protein ZO-1	0.240111	1.59711
Itih3	Inter-alpha-trypsin inhibitor heavy chain H3	-0.231058	1.59096
Hmgn2	Non-histone chromosomal protein HMG-17	0.151128	1.58942
Hmgb3	High mobility group protein B3	-0.251497	1.5843
Map1s	Microtubule-associated protein 1S	0.0931362	1.58343
Mtx1	Metaxin-1	0.13212	1.56887
Gda	Guanine deaminase	-0.166469	1.56878
Pdia6	Protein disulfide-isomerase A6	-0.127856	1.56859
Eef1a1	Elongation factor 1-alpha 1	0.112721	1.56843
Gm16381	Ubiquitin-like domain-containing protein	-0.367228	1.56776
Ubl5	Ubiquitin-like protein 5	-0.367228	1.56776
Tomm70	Mitochondrial import receptor subunit TOM70	0.0778592	1.56541
Stub1	STIP1 homology and U box-containing protein 1	-0.183387	1.56342
Pip4k2a	Phosphatidylinositol 5-phosphate 4-kinase type-2 alpha	0.163442	1.56333
Eea1	Early endosome antigen 1	-0.190378	1.55894
Actr3b	Actin-related protein 3B	0.109423	1.55503
Por	NADPH--cytochrome P450 reductase	0.126966	1.55241
Ppm1h	Protein phosphatase 1H	0.174429	1.54142
Gabra5	Gamma-aminobutyric acid receptor subunit alpha-5	0.257919	1.53865
Ap3m1	AP-3 complex subunit mu-1	-0.158674	1.53746
Yars	Tyrosine--tRNA ligase, cytoplasmic	0.0864575	1.5323
Rap1a	Ras-related protein Rap-1A	0.176576	1.52713
Glg1	Golgi apparatus protein 1	-0.0511577	1.52085
Cct2	T-complex protein 1 subunit beta	-0.087533	1.51697
Adam22	Disintegrin and metalloproteinase domain-containing protein 22	0.155243	1.5152
Arl3	ADP-ribosylation factor-like protein 3	0.150394	1.50995
Camk2a	Calcium/calmodulin-dependent protein kinase type II subunit alpha	-0.0804512	1.50881
Hsph1	Heat shock protein 105 kDa	-0.0935317	1.50618
Rap2c	Ras-related protein Rap-2c	0.0907842	1.48814
C1qtnf4	Complement C1q tumor necrosis factor-related protein 4	-0.17376	1.48625
Plppr3	Phospholipid phosphatase-related protein type 3	-0.240322	1.48374
Hspa12a	Heat shock 70 kDa protein 12A	0.0810745	1.48246
Eef1a2	Elongation factor 1-alpha 2	0.107001	1.48239
Vamp4	Vesicle-associated membrane protein 4	0.314201	1.47957
Psma6	Proteasome subunit alpha type-6	-0.160572	1.47849
Setd3	Actin-histidine N-methyltransferase	0.276132	1.47683
Sorbs1	Sorbin and SH3 domain-containing protein 1	-0.207666	1.47601
Pycr2	Pyrroline-5-carboxylate reductase 2	0.125758	1.47374
Clasp2	CLIP-associating protein 2	0.0976033	1.4706
Fkbp2	Peptidyl-prolyl cis-trans isomerase FKBP2	-0.148573	1.46951
Ube2r2	Ubiquitin-conjugating enzyme E2 R2	-0.407155	1.46551
Hebp1	Heme-binding protein 1	-0.322236	1.45811
Jagn1	Protein jagunal homolog 1	-0.236372	1.43764
Adrbk2	Beta-adrenergic receptor kinase 2	-0.192864	1.43445
Cox7c	Cytochrome c oxidase subunit 7C, mitochondrial	-0.117845	1.43392
Ggt7	Glutathione hydrolase 7	0.158074	1.428
Mtfp1	Mitochondrial fission process protein 1	0.100511	1.42681
Idh1	Isocitrate dehydrogenase [NADP] cytoplasmic	-0.11313	1.42624
Kif5c	Kinesin heavy chain isoform 5C	-0.102703	1.42389
Clvs1	Clavesin-1	0.217634	1.42341
Ccdc50	Coiled-coil domain-containing protein 50	0.382962	1.42042
Slc12a6	Solute carrier family 12 member 6	0.210084	1.42006
Arhgef12	Rho guanine nucleotide exchange factor 12	-0.268548	1.41978
Sv2c	Synaptic vesicle glycoprotein 2C	-0.19465	1.41971
Rbm39	RNA-binding protein 39	0.224021	1.41718
Stau2	Double-stranded RNA-binding protein Staufen homolog 2	-0.35801	1.41402
Rcc1	Regulator of chromosome condensation	0.415972	1.41154
Kpna4	Importin subunit alpha-3	0.233206	1.4099
Uba1	Ubiquitin-like modifier-activating enzyme 1	-0.0308322	1.40262
Myo1d	Unconventional myosin-Id	0.316296	1.39945
Gnb1	Guanine nucleotide-binding protein G(I)/G(S)/G(T) subunit beta-1	-0.121693	1.39831
Vps11	Vacuolar protein sorting-associated protein 11 homolog	-0.28708	1.39619
Arf4	ADP-ribosylation factor 4	0.155199	1.39614
Prmt5	Protein arginine N-methyltransferase 5	-0.112084	1.39276
Ak2	Adenylate kinase 2, mitochondrial	-0.115223	1.39091
Cep170b	Centrosomal protein of 170 kDa protein B	-0.120212	1.38933
Top1	DNA topoisomerase 1	0.230417	1.38354
Nudt4	Diphosphoinositol polyphosphate phosphohydrolase 2	0.0929198	1.38261
Dhrs1	Dehydrogenase/reductase SDR family member 1	-0.166219	1.38107
Dpp10	Inactive dipeptidyl peptidase 10	-0.0618782	1.38078
Chd4	Chromodomain-helicase-DNA-binding protein 4	0.456338	1.37637
Chd5	Chromodomain-helicase-DNA-binding protein 5	0.456338	1.37637
Gclc	Glutamate--cysteine ligase catalytic subunit	0.277648	1.37605
Lancl1	Glutathione S-transferase LANCL1	0.27384	1.37505
Mtnd4	NADH-ubiquinone oxidoreductase chain 4	0.27447	1.3727
Rbm3	RNA-binding protein 3	-0.476142	1.36985
Mpc1	Mitochondrial pyruvate carrier 1	0.208808	1.36462
Snap91	Clathrin coat assembly protein AP180	-0.0769595	1.36461
Fam49b	Protein FAM49B	0.127258	1.35604
Nae1	NEDD8-activating enzyme E1 regulatory subunit	0.180768	1.35274
Ppp1r9b	Neurabin-2	-0.219941	1.34394
Camk2g	Calcium/calmodulin-dependent protein kinase type II subunit gamma	-0.0697865	1.34307
Ndufa10	NADH dehydrogenase [ubiquinone] 1 alpha subcomplex subunit 10, mitochondrial	0.0823096	1.34229
Acsf3	Malonate--CoA ligase ACSF3, mitochondrial	-0.36036	1.33604
Tomm40	Mitochondrial import receptor subunit TOM40 homolog	0.105129	1.32913
Soga3	Protein SOGA3	0.0988995	1.32605
U2af1	Splicing factor U2AF 35 kDa subunit	0.18473	1.32318
Pgam2	Phosphoglycerate mutase 2	-0.101909	1.32021
Nde1	Nuclear distribution protein nudE homolog 1	-0.330318	1.31911
Itgav	Integrin alpha-V	-0.227511	1.31688
Slc12a4	Solute carrier family 12 member 4	0.210631	1.31667
Gabra3	Gamma-aminobutyric acid receptor subunit alpha-3	-0.346047	1.31624
Hk3	Hexokinase-3	0.143316	1.31324
Erp29	Endoplasmic reticulum resident protein 29	-0.188101	1.30891
Atp2b2	Plasma membrane calcium-transporting ATPase 2	0.197338	1.30798
Usp11	Ubiquitin carboxyl-terminal hydrolase 11	-0.345136	1.30623
Gfpt1	Glutamine--fructose-6-phosphate aminotransferase [isomerizing] 1	0.272588	1.30421
Fam162a	Protein FAM162A	0.134749	1.3042
Impact	Protein IMPACT	0.119349	1.3034
Chga	Chromogranin-A	-0.383029	1.3004
Fasn	Fatty acid synthase	-0.105185	1.29766
Thnsl1	Threonine synthase-like 1	0.116552	1.29758
Arhgap32	Rho GTPase-activating protein 32	-0.234693	1.29718
Smcr8	Guanine nucleotide exchange protein SMCR8	-0.934905	1.29583
Erlec1	Endoplasmic reticulum lectin 1	-0.435421	1.29486
Gripap1	GRIP1-associated protein 1	-0.254826	1.29347
Sik3	Serine/threonine-protein kinase SIK3	0.18425	1.29155
Capza1	F-actin-capping protein subunit alpha-1	0.081175	1.28641
Pitrm1	Presequence protease, mitochondrial	-0.12855	1.28604
Mea1	Male-enhanced antigen 1	-0.405665	1.28312
Gucy1b1	Guanylate cyclase soluble subunit beta-1	-0.124006	1.2816
Blvra	Biliverdin reductase A	0.145105	1.27906
Gpr37	Prosaposin receptor GPR37	0.397524	1.27848
Dip2b	Disco-interacting protein 2 homolog B	-0.177983	1.27819
Tmem43	Transmembrane protein 43	0.691344	1.27684
Pde4b	Phosphodiesterase	0.121728	1.2756
Arpc3	Actin-related protein 2/3 complex subunit 3	0.122694	1.2751
Gprin3	G protein-regulated inducer of neurite outgrowth 3	0.131009	1.27428
Mon2	Protein MON2 homolog	0.451962	1.27389
Pdyn	Proenkephalin-B	-0.75477	1.27236
Cpt2	Carnitine O-palmitoyltransferase 2, mitochondrial	-0.15029	1.27131
Ndufa13	NADH dehydrogenase [ubiquinone] 1 alpha subcomplex subunit 13	0.0997306	1.26906
Pygb	Glycogen phosphorylase, brain form	0.113085	1.26759
Olfm2	Noelin-2	-0.484927	1.26758
Kif3a	Kinesin-like protein KIF3A	-0.694957	1.2641
Hsp90ab1	Heat shock protein HSP 90-beta	0.0745214	1.26099
Ndufa9	NADH dehydrogenase [ubiquinone] 1 alpha subcomplex subunit 9, mitochondrial	0.118419	1.25804
Sptan1	Spectrin alpha chain, non-erythrocytic 1	0.060524	1.25449
Col1a2	Collagen alpha-2(I) chain	-1.12901	1.25228
Ctu1	Cytoplasmic tRNA 2-thiolation protein 1	0.785711	1.24994
Osbpl1a	Oxysterol-binding protein-related protein 1	0.173784	1.24895
	no description	-0.0207889	1.24674
Tom1l2	TOM1-like protein 2	-0.141003	1.24187
Ldha	L-lactate dehydrogenase A chain	-0.101101	1.24139
Rasgrp2	RAS guanyl-releasing protein 2	0.11633	1.2412
Fam126b	Protein FAM126B	-0.593844	1.24049
Ppp2r5d	Serine/threonine-protein phosphatase 2A 56 kDa regulatory subunit	-0.103188	1.23903
Gucy1a2	Guanylate cyclase domain-containing protein	-0.272806	1.2379
Adh5	Alcohol dehydrogenase class-3	-0.0881974	1.23669
Prrt2	Proline-rich transmembrane protein 2	-0.219745	1.23432
Pcdh10	Protocadherin 10	0.407379	1.23217
Rars	Arginine--tRNA ligase, cytoplasmic	-0.141105	1.23048
Bod1	Biorientation of chromosomes in cell division protein 1	-0.253363	1.22785
Camk2b	Calcium/calmodulin-dependent protein kinase type II subunit beta	-0.0624963	1.22696
Myo6	Unconventional myosin-VI	0.190717	1.22603
Camk1	Calcium/calmodulin-dependent protein kinase type 1	0.106861	1.22501
Plp1	Myelin proteolipid protein	0.33545	1.22373
Cct6a	T-complex protein 1 subunit zeta	-0.0603804	1.21985
Strn3	Striatin-3	0.209393	1.21922
Etf1	Eukaryotic peptide chain release factor subunit 1	0.193677	1.21848
Arl8b	ADP-ribosylation factor-like protein 8B	0.0839387	1.21783
Prps1l3	Pribosyltran_N domain-containing protein	0.176013	1.21757
Prps1	Ribose-phosphate pyrophosphokinase 1	0.176013	1.21757
Ncdn	Neurochondrin	-0.135419	1.21147
Zfr	Zinc finger RNA-binding protein	-0.370838	1.21091
Ndufa4	Cytochrome c oxidase subunit NDUFA4	0.0645532	1.21029
Pofut2	GDP-fucose protein O-fucosyltransferase 2	0.31154	1.20964
Coro6	Coronin-6	0.134222	1.20868
Tecpr1	Tectonin beta-propeller repeat-containing protein 1	-0.0935939	1.20867
Sfxn5	Sideroflexin-5	0.0815828	1.2048
Jph3	Junctophilin-3	0.239605	1.20424
Agpat3	1-acyl-sn-glycerol-3-phosphate acyltransferase gamma	0.221121	1.20283
Slc6a17	Sodium-dependent neutral amino acid transporter SLC6A17	-0.230558	1.20003
Slc25a3	Phosphate carrier protein, mitochondrial	0.127461	1.19909
Arfgef3	Brefeldin A-inhibited guanine nucleotide-exchange protein 3	-0.125095	1.19709
Zc3h15	Zinc finger CCCH domain-containing protein 15	0.456225	1.19676
Tagln2	Transgelin-2	-0.245932	1.1962
Prkar1b	cAMP-dependent protein kinase type I-beta regulatory subunit	-0.10597	1.19434
Cox5b	Cytochrome c oxidase subunit 5B, mitochondrial	-0.190143	1.19226
Cnpy2	Protein canopy homolog 2	-0.323363	1.18881
Syt12	Synaptotagmin-12	0.449602	1.18683
Timm8b	Mitochondrial import inner membrane translocase subunit Tim8 B	-0.42457	1.18417
Lcp1	Plastin-2	0.373129	1.18263
Eif4e	Eukaryotic translation initiation factor 4E	0.242422	1.18064
Vkorc1l1	Vitamin K epoxide reductase complex subunit 1-like protein 1	0.345684	1.17595
Tspan2	Tetraspanin-2	0.181327	1.17512
Prdx2	Peroxiredoxin-2	-0.0990824	1.17486
Nenf	Neudesin	-0.289522	1.17324
Txnrd2	Thioredoxin reductase 2, mitochondrial	-0.0876659	1.17301
Rab18	Ras-related protein Rab-18	0.152886	1.17202
Phlda3	Pleckstrin homology-like domain family A member 3	-1.89395	1.17167
Ptbp2	Polypyrimidine tract-binding protein 2	-0.0791612	1.17033
Mlc1	Membrane protein MLC1	0.172046	1.17022
Tsnax	Translin-associated protein X	-0.118553	1.16698
Tubg2	Tubulin gamma-2 chain	0.702966	1.16696
Tubg1	Tubulin gamma-1 chain	0.702966	1.16696
Katnal1	Katanin p60 ATPase-containing subunit A-like 1	0.190367	1.16639
Tsc2	Tuberin	-0.303412	1.16581
	no description	-0.861723	1.16458
Ube2b	Ubiquitin-conjugating enzyme E2 B	-0.861723	1.16458
Chkb	Choline/ethanolamine kinase	-0.422398	1.16347
Frmd8	FERM domain-containing protein 8	-0.572385	1.16078
Pelo	Protein pelota homolog	0.906189	1.1603
Gmps	GMP synthase [glutamine-hydrolyzing]	-0.0812629	1.1603
Map2k2	Dual specificity mitogen-activated protein kinase kinase 2	0.0606123	1.15906
Ddx1	ATP-dependent RNA helicase DDX1	-0.139686	1.15666
Scn2b	Sodium channel subunit beta-2	0.261667	1.1565
Eif4e2	Eukaryotic translation initiation factor 4E type 2	-0.386027	1.15414
Sptb	Spectrin beta chain, erythrocytic	0.112101	1.15291
Poglut1	Protein O-glucosyltransferase 1	0.179849	1.15265
Rap1b	Ras-related protein Rap-1b	0.149751	1.15261
Mindy2	Ubiquitin carboxyl-terminal hydrolase MINDY-2	-0.29287	1.15222
Rab35	Ras-related protein Rab-35	0.117759	1.15189
Rps11	40S ribosomal protein S11	0.0958626	1.15116
Sar1b	GTP-binding protein SAR1b	0.203471	1.15102
Lsm7	U6 snRNA-associated Sm-like protein LSm7	-0.948843	1.14945
Ciao2b	Cytosolic iron-sulfur assembly component 2B	1.23554	1.14892
Ipo4	Importin-4	-0.157295	1.1485
Pin1	Peptidyl-prolyl cis-trans isomerase NIMA-interacting 1	-0.170864	1.14487
Mtnd2	NADH-ubiquinone oxidoreductase chain 2	0.293743	1.14214
Dlg2	Disks large homolog 2	-0.142162	1.14181
Srpra	Signal recognition particle receptor subunit alpha	0.429677	1.14148
Gsr	Glutathione reductase, mitochondrial	-0.289162	1.14097
Ctsd	Cathepsin D	-0.195422	1.13962
Cnr1	Cannabinoid receptor 1	0.227809	1.13921
Prickle2	Prickle-like protein 2	-0.866482	1.13552
Ndrg4	Protein NDRG4	0.0987252	1.13481
Rab27b	Ras-related protein Rab-27B	-0.151236	1.13444
Ufm1	Ubiquitin-fold modifier 1	0.14598	1.13401
Epn2	Epsin-2	-0.213524	1.13255
Ttyh3	Protein tweety homolog 3	0.282458	1.13224
Gnb4	Guanine nucleotide-binding protein subunit beta-4	-0.129796	1.13209
Cartpt	Cocaine- and amphetamine-regulated transcript protein	-0.589878	1.13166
Syt5	Synaptotagmin-5	0.116221	1.13081
Maged1	Melanoma-associated antigen D1	-0.4316	1.12939
Lsm8	U6 snRNA-associated Sm-like protein LSm8	-0.201586	1.12921
Tubb4a	Tubulin beta-4A chain	0.0550421	1.12581
Atp6v1h	V-type proton ATPase subunit H	-0.0808995	1.12536
Nploc4	Nuclear protein localization protein 4 homolog	-0.303907	1.12515
2310061I04Rik	RIKEN cDNA 2310061I04 gene	0.342529	1.12307
Coro2b	Coronin-2B	0.106085	1.12101
Nrp2	Neuropilin-2	-0.839796	1.11979
Cst3	Cystatin-C	-0.280782	1.11882
Phpt1	14 kDa phosphohistidine phosphatase	-0.223846	1.11596
Lzic	Protein LZIC	-0.426495	1.11408
Pls3	Plastin-3	0.0904451	1.11364
Gm5426	ATP synthase subunit	0.241667	1.11291
Sema4a	Semaphorin-4A	-0.187951	1.11252
Sh3gl1	Endophilin-A2	0.101474	1.11201
Dnph1	2'-deoxynucleoside 5'-phosphate N-hydrolase 1	-0.790311	1.11088
Acot11	Acyl-coenzyme A thioesterase 11	-0.122265	1.10792
Afg3l2	AFG3-like protein 2	0.0924211	1.10731
Bmerb1	bMERB domain-containing protein 1	-0.522259	1.10654
Timm10b	Mitochondrial import inner membrane translocase subunit Tim10 B	-0.25657	1.10446
Evl	Ena/VASP-like protein	-0.158169	1.10432
Psmb7	Proteasome subunit beta type-7	-0.166529	1.10234
Vcpip1	Deubiquitinating protein VCIP135	0.155568	1.10097
Vat1l	Synaptic vesicle membrane protein VAT-1 homolog-like	-0.0834145	1.10025
Tmx4	Thioredoxin-related transmembrane protein 4	0.164142	1.09944
Aldh2	Aldehyde dehydrogenase, mitochondrial	-0.0715694	1.09937
Mpst	3-mercaptopyruvate sulfurtransferase	-0.274803	1.09853
Rcan3	Calcipressin-3	-0.327908	1.09484
Stard10	START domain-containing protein 10	-0.321879	1.0938
Palm	Paralemmin-1	-0.0910303	1.09334
Znf428	Zinc finger protein 428	-0.451034	1.09174
Echdc1	Ethylmalonyl-CoA decarboxylase	-0.283437	1.09173
Tbcc	Tubulin-specific chaperone C	0.149273	1.09078
Ddx19b	DEAD (Asp-Glu-Ala-Asp) box polypeptide 19b	0.234943	1.0888
Ddx19a	ATP-dependent RNA helicase DDX19A	0.234943	1.0888
Nipsnap2	Protein NipSnap homolog 2	0.0754829	1.08638
Prps1l1	Pribosyltran_N domain-containing protein	0.176423	1.08619
Zc3h18	Zinc finger CCCH domain-containing protein 18	-0.736487	1.08555
Ccdc127	Coiled-coil domain-containing protein 127	0.188216	1.08456
Rpap3	RNA polymerase II-associated protein 3	0.439976	1.07841
Kras	GTPase KRas	0.0635208	1.07801
Coq7	5-demethoxyubiquinone hydroxylase, mitochondrial	-0.42266	1.07617
Atp8a2	Phospholipid-transporting ATPase IB	0.971803	1.07608
Tomm34	Mitochondrial import receptor subunit TOM34	-0.216354	1.07587
Emc4	ER membrane protein complex subunit 4	0.246225	1.07424
Pitpnm1	Membrane-associated phosphatidylinositol transfer protein 1	-0.0971898	1.07037
Nfia	Nuclear factor 1 A-type	-0.224704	1.06917
Nfix	Nuclear factor 1 X-type	-0.224704	1.06917
Vbp1	Prefoldin subunit 3	-0.126527	1.0688
Vwa5a	von Willebrand factor A domain-containing protein 5A	0.644371	1.06824
Nedd8	NEDD8	-0.253242	1.06756
Prdx1	Peroxiredoxin-1	-0.0812875	1.06703
Vapa	Vesicle-associated membrane protein-associated protein A	0.0590413	1.06688
Myh10	Myosin-10	-0.0368411	1.06648
Srsf12	Serine/arginine-rich splicing factor 12	1.25706	1.06542
Bcas3	Breast carcinoma-amplified sequence 3 homolog	0.138599	1.06124
Hepacam	Hepatocyte cell adhesion molecule	0.0802245	1.06075
Adam11	Disintegrin and metalloproteinase domain-containing protein 11	0.222824	1.06058
C2cd4cC2CD4	C2 calcium-dependent domain-containing protein 4C	-0.244692	1.05836
Ddx5	Probable ATP-dependent RNA helicase DDX5	-0.134078	1.054
Stxbp5	Syntaxin-binding protein 5	-0.12237	1.05167
Hdgfl2	Hepatoma-derived growth factor-related protein 2	-0.189169	1.05085
Armh3	Armadillo-like helical domain-containing protein 3	0.271591	1.05029
Cnp	2',3'-cyclic-nucleotide 3'-phosphodiesterase	0.160226	1.04973
Ppp3cc	Serine/threonine-protein phosphatase 2B catalytic subunit gamma isoform	-0.214373	1.04962
Arf2	ADP-ribosylation factor 2	0.14993	1.04932
Atox1	Copper transport protein ATOX1	-0.233586	1.04897
Gipc1	PDZ domain-containing protein GIPC1	-0.231079	1.04885
Chp1	Calcineurin B homologous protein 1	-0.307164	1.04758
Bcl2l1	Bcl-2-like protein 1	0.185648	1.0454
Tardbp	TAR DNA-binding protein 43	-0.130098	1.04453
Gabrb2	Gamma-aminobutyric acid receptor subunit beta-2	0.118258	1.03937
Gde1	Glycerophosphodiester phosphodiesterase 1	-0.360853	1.03913
Pygl	Glycogen phosphorylase, liver form	0.160568	1.0383
Copa	Coatomer subunit alpha	0.100785	1.03682
Diaph1	Protein diaphanous homolog 1	-0.229305	1.03611
Psma5	Proteasome subunit alpha type-5	-0.141467	1.03346
Eif6	Eukaryotic translation initiation factor 6	-0.338209	1.03259
Arfgef2	Brefeldin A-inhibited guanine nucleotide-exchange protein 2	0.286978	1.03104
Sf3b2	SAP domain-containing protein	-0.218873	1.03037
Ptgds	Prostaglandin-H2 D-isomerase	-0.45084	1.02785
Gpm6a	Neuronal membrane glycoprotein M6-a	0.0890404	1.0278
Kif3b	Kinesin-like protein KIF3B	-0.34314	1.0275
Ube2k	Ubiquitin-conjugating enzyme E2 K	0.170554	1.02486
Plxnb1	Plexin-B1	-0.0834505	1.02463
Wnk2	Serine/threonine-protein kinase WNK2	0.309636	1.02428
Rbm25	RNA-binding protein 25	-0.399107	1.02406
Eif4a3l1	Eukaryotic translation initiation factor 4A3-like 1	-0.0923256	1.02346
Arf3	ADP-ribosylation factor 3	0.124335	1.02307
Arf1	ADP-ribosylation factor 1	0.124335	1.02307
Dgke	Diacylglycerol kinase epsilon	0.382762	1.02133
Gak	Cyclin-G-associated kinase	-0.241749	1.01909
Eif4a3	Eukaryotic initiation factor 4A-III	-0.0696013	1.01754
Eif4a3l2	Eukaryotic translation initiation factor 4A3-like 2	-0.0696013	1.01754
Ap2m1	AP-2 complex subunit mu	-0.0519673	1.01736
Coro1c	Coronin-1C	0.0816249	1.0162
Gm3839	Glyceraldehyde-3-phosphate dehydrogenase	-0.0691163	1.01348
Pls1	Plastin-1	0.732182	1.01023
Mvd	Diphosphomevalonate decarboxylase	-0.219527	1.01013
Acly	ATP-citrate synthase	-0.0628714	1.00815
Scp2	Non-specific lipid-transfer protein	-0.241325	1.00681
Ankrd34b	Ankyrin repeat domain-containing protein 34B	0.499317	1.00654
Scrn1	Secernin-1	-0.133264	1.00652
Carmil2	Capping protein, Arp2/3 and myosin-I linker protein 2	0.278914	1.00474
Eef1akmt1	EEF1A lysine methyltransferase 1	-0.377005	1.00413
Dnm2	Dynamin-2	-0.0632459	1.00388
Synpr	Synaptoporin	0.319601	1.002
Slc4a3	Anion exchange protein 3	-0.19873	1.00116
Larp1	La-related protein 1	-0.113704	1.00095
Atp6v1f	V-type proton ATPase subunit F	-0.292061	0.999386
Kctd12b	BTB domain-containing protein	0.153166	0.997823
Atp6v1b1	Vacuolar proton pump subunit B	-0.0623685	0.995386
Fmn2	Formin-2	-0.304458	0.994959
Ppil1	Peptidyl-prolyl cis-trans isomerase-like 1	0.17293	0.993351
Ehd3	EH domain-containing protein 3	0.0712526	0.98803
Fkbp1a	Peptidyl-prolyl cis-trans isomerase FKBP1A	-0.275352	0.987625
Nlgn2	Neuroligin-2	0.113667	0.985276
Rap1gap2	Rap1 GTPase-activating protein 2	-0.105745	0.985207
Lsm12	Protein LSM12 homolog	0.412148	0.984494
Tnks1bp1	182 kDa tankyrase-1-binding protein	-0.375478	0.983688
Limk1	LIM domain kinase 1	0.395017	0.981885
Adprhl2	ADP-ribose glycohydrolase ARH3	-0.17113	0.981258
Rap2a	Ras-related protein Rap-2a	0.0660301	0.980712
Lrpap1	Alpha-2-macroglobulin receptor-associated protein	-0.14892	0.980526
Pfdn6	Prefoldin subunit 6	-0.229383	0.979187
Dhx9	ATP-dependent RNA helicase A	0.0625981	0.978761
Fhl1	Four and a half LIM domains protein 1	-0.213007	0.978178
Timm10	Mitochondrial import inner membrane translocase subunit Tim10	-0.203863	0.976837
Arl6ip1	ADP-ribosylation factor-like protein 6-interacting protein 1	0.175191	0.976574
Pfdn1	Prefoldin subunit 1	-0.146452	0.976089
Gm14214	Ribosomal_L7Ae domain-containing protein	0.171137	0.9746
Mapre2	Microtubule-associated protein RP/EB family member 2	0.0441864	0.972887
Qki	Protein quaking	-0.169683	0.972812
Hdac2	Histone deacetylase 2	0.175321	0.972523
Add3	Gamma-adducin	0.0962987	0.972242
Pitpna	Phosphatidylinositol transfer protein alpha isoform	0.138662	0.971661
Gnpda1	Glucosamine-6-phosphate isomerase 1	0.397927	0.969877
Prrt3	Proline-rich transmembrane protein 3	-0.171612	0.96868
Pck2	Phosphoenolpyruvate carboxykinase [GTP], mitochondrial	-0.0581026	0.968617
Vps36	Vacuolar protein-sorting-associated protein 36	-0.132772	0.966477
Pmvk	Phosphomevalonate kinase	0.480433	0.965757
Opa3	Optic atrophy 3 protein homolog	-0.224332	0.965327
Tmem65	Transmembrane protein 65	0.0904009	0.963704
Timm13	Mitochondrial import inner membrane translocase subunit Tim13	-0.174607	0.963679
Atp8b3	Phospholipid-transporting ATPase IK	-0.412206	0.961042
Ap1g1	AP-1 complex subunit gamma-1	0.115566	0.960396
Eif3b	Eukaryotic translation initiation factor 3 subunit B	-0.0938242	0.955076
H1f10	H15 domain-containing protein	0.198702	0.954392
Camkk1	Calcium/calmodulin-dependent protein kinase kinase 1	0.224366	0.953968
Hcn4	Potassium/sodium hyperpolarization-activated cyclic nucleotide-gated channel 4	0.276533	0.951981
Hcn3	Potassium/sodium hyperpolarization-activated cyclic nucleotide-gated channel 3	0.276533	0.951981
Micall1	MICAL-like protein 1	-0.561268	0.950699
Baiap3	BAI1-associated protein 3	-0.128967	0.949376
Ndufb3	NADH dehydrogenase [ubiquinone] 1 beta subcomplex subunit 3	0.213367	0.948501
Sar1a	GTP-binding protein SAR1a	0.178802	0.948161
Kidins220	ANK_REP_REGION domain-containing protein	-0.659315	0.948036
Dusp3	Dual specificity protein phosphatase 3	-0.146816	0.947257
Eif4h	Eukaryotic translation initiation factor 4H	-0.159753	0.946614
Gspt1	Eukaryotic peptide chain release factor GTP-binding subunit ERF3A	0.0857965	0.94529
Nudt16	U8 snoRNA-decapping enzyme	-0.212746	0.9444
Efnb3	Ephrin-B3	-0.192267	0.944293
Efhd1	EF-hand domain-containing protein D1	0.247986	0.943341
Rab2b	Ras-related protein Rab-2B	0.117149	0.941659
Inpp4a	Inositol polyphosphate-4-phosphatase type I A	0.0988564	0.941182
Ubl4a	Ubiquitin-like protein 4A	-0.0911379	0.940864
Ppp2r1b	Serine/threonine-protein phosphatase 2A 65 kDa regulatory subunit A beta isoform	0.153058	0.940501
Actr3	Actin-related protein 3	0.0478077	0.939984
Rpl7a	60S ribosomal protein L7a	0.0910054	0.938976
Prps2	Ribose-phosphate pyrophosphokinase 2	0.154603	0.936618
Fam49a	Protein FAM49A	0.1198	0.936311
Sptbn1	Spectrin beta chain, non-erythrocytic 1	0.0471339	0.93595
Fxyd1	Phospholemman	0.233669	0.935488
Kif2a	Kinesin-like protein KIF2A	-0.0719544	0.935295
Prrc2a	Protein PRRC2A	-0.553735	0.935067
Trappc8	Trafficking protein particle complex 8	0.123651	0.934068
Coro2a	Coronin-2A	-0.171092	0.933518
As3mt	Arsenite methyltransferase	-0.217014	0.933331
Pld3	Phospholipase D3	0.185498	0.933293
Fus	RNA-binding protein FUS	-0.174893	0.930678
Rheb	GTP-binding protein Rheb	0.17789	0.929394
Slc4a7	Sodium bicarbonate cotransporter 3	0.260742	0.928722
Gstm6	Glutathione S-transferase Mu 6	0.159927	0.928195
Ccdc47	Coiled-coil domain-containing protein 47	-0.153347	0.927266
Clstn1	Calsyntenin-1	-0.172265	0.926018
Mbp	Myelin basic protein	0.154355	0.925369
Luzp1	Leucine zipper protein 1	0.301603	0.925145
Hadhb	Trifunctional enzyme subunit beta, mitochondrial	0.0681994	0.924881
Ghitm	Growth hormone-inducible transmembrane protein	0.439953	0.924798
Twf2	Twinfilin-2	0.0739358	0.924315
Kng1	Kininogen-1	0.425506	0.923774
Ppie	Peptidyl-prolyl cis-trans isomerase E	-0.597513	0.923503
Brk1	Protein BRICK1	-0.207396	0.921713
Rpl38	60S ribosomal protein L38	0.0488957	0.921554
Stk26	Serine/threonine-protein kinase 26	-0.164012	0.921453
Stk25	Serine/threonine-protein kinase 25	-0.164012	0.921453
Akap9	A-kinase anchor protein 9	-0.416721	0.921293
Dbn1	Drebrin	-0.0950739	0.920379
Ap3m2	AP-3 complex subunit mu-2	-0.193545	0.92012
Pygm	Glycogen phosphorylase, muscle form	0.097771	0.91755
Cirbp	Cold-inducible RNA-binding protein	-0.284749	0.917216
Eno2	Gamma-enolase	-0.150604	0.915802
Neb	SH3 domain-containing protein	-0.461255	0.913381
Rln3	Relaxin-3	-0.193662	0.911804
Atp6v1g2	V-type proton ATPase subunit G 2	-0.153177	0.911763
Pnpla6	Neuropathy target esterase	0.404525	0.911565
Cdc42	Cell division control protein 42 homolog	0.0803157	0.910913
Gnat1	Guanine nucleotide-binding protein G(t) subunit alpha-1	0.140373	0.910893
Gnat3	Guanine nucleotide-binding protein G(t) subunit alpha-3	0.140373	0.910893
Ech1	Delta(3,5)-Delta(2,4)-dienoyl-CoA isomerase, mitochondrial	-0.144457	0.908354
Eftud2	116 kDa U5 small nuclear ribonucleoprotein component	0.10792	0.908268
Nhp2	H/ACA ribonucleoprotein complex subunit 2	-0.455427	0.907663
Slc14a1	Urea transporter 1	-0.314005	0.90614
Edc3	Enhancer of mRNA-decapping protein 3	1.05155	0.90559
Ahsg	Alpha-2-HS-glycoprotein	-0.278739	0.905292
Aamp	WD_REPEATS_REGION domain-containing protein	0.254644	0.905288
Dnaja3	DnaJ homolog subfamily A member 3, mitochondrial	0.0954778	0.904262
Uchl5	Ubiquitin carboxyl-terminal hydrolase isozyme L5	-0.205303	0.901376
Celf5	CUGBP, Elav-like family member 5	0.168474	0.901001
Abcb1a	ATP-dependent translocase ABCB1	-0.364215	0.89964
Rab5b	Ras-related protein Rab-5B	0.0890919	0.898785
Arf5	ADP-ribosylation factor 5	0.141263	0.897563
Slc25a46	Solute carrier family 25 member 46	-0.0590552	0.896273
Ctdp1	RNA polymerase II subunit A C-terminal domain phosphatase	0.868423	0.896102
Ndufs3	NADH dehydrogenase [ubiquinone] iron-sulfur protein 3, mitochondrial	0.0727974	0.894815
Camkv	CaM kinase-like vesicle-associated protein	-0.05739	0.894001
Gnaq	Guanine nucleotide-binding protein G(q) subunit alpha	0.110237	0.893817
Gspt2	Eukaryotic peptide chain release factor GTP-binding subunit ERF3B	0.093796	0.892974
Dlg4	Disks large homolog 4	-0.0667276	0.890178
Xpo5	Exportin-5	-0.310821	0.890037
Rpl30	60S ribosomal protein L30	0.0942786	0.889764
Adcyap1r1	Pituitary adenylate cyclase-activating polypeptide type I receptor	0.16775	0.88695
Ddah1	N(G),N(G)-dimethylarginine dimethylaminohydrolase 1	-0.166237	0.885625
Pcbd1	Pterin-4-alpha-carbinolamine dehydratase	-0.194343	0.88516
Abhd10	Mycophenolic acid acyl-glucuronide esterase, mitochondrial	-0.154014	0.884923
Gdi1	Rab GDP dissociation inhibitor alpha	0.05479	0.883069
Nit1	Deaminated glutathione amidase	-0.063918	0.883011
Uqcrfs1	Cytochrome b-c1 complex subunit Rieske, mitochondrial	0.0150338	0.881692
Rbmx	RNA-binding motif protein, X chromosome	-0.0956152	0.880079
Slc6a9	Sodium- and chloride-dependent glycine transporter 1	0.077708	0.879969
Pa2g4	Proliferation-associated protein 2G4	0.113925	0.878065
Fahd2	Fumarylacetoacetate hydrolase domain-containing protein 2A	-0.169197	0.877617
Stmn2	Stathmin-2	-0.236494	0.87737
Vapb	Vesicle-associated membrane protein-associated protein B	0.0490991	0.876715
Folh1	Glutamate carboxypeptidase 2	-0.260528	0.876598
Cntnap1	Contactin-associated protein 1	0.130253	0.876274
Atp5pb	ATP synthase F(0) complex subunit B1, mitochondrial	0.0613732	0.875453
Acp1	Low molecular weight phosphotyrosine protein phosphatase	-0.145952	0.874
Nova1	RNA-binding protein Nova-1	0.130512	0.873028
Acadm	Medium-chain specific acyl-CoA dehydrogenase, mitochondrial	-0.0920838	0.872392
Ccdc25	Coiled-coil domain-containing protein 25	0.459884	0.87168
Tigar	Fructose-2,6-bisphosphatase TIGAR	0.170377	0.870476
Cox17	Cytochrome c oxidase copper chaperone	-0.250281	0.870079
Scamp3	Secretory carrier-associated membrane protein 3	-1.48243	0.8694
Stmn1	Stathmin	-0.23893	0.868661
Src	Neuronal proto-oncogene tyrosine-protein kinase Src	-0.0901584	0.868575
Sap18	Histone deacetylase complex subunit SAP18	0.111047	0.867807
Lrp1	Prolow-density lipoprotein receptor-related protein 1	-0.983633	0.867219
Rhog	Rho-related GTP-binding protein RhoG	0.0967925	0.866918
Mccc2	Methylcrotonoyl-CoA carboxylase beta chain, mitochondrial	-0.145153	0.865922
Srrt	Serrate RNA effector molecule homolog	-0.106563	0.865471
Rab12	Ras-related protein Rab-12	0.130013	0.864957
Tsta3	GDP-L-fucose synthase	0.366355	0.863231
Eloc	Elongin-C	-0.341395	0.862187
Nid1	Nidogen-1	-0.192518	0.861549
Lcmt1	Leucine carboxyl methyltransferase 1	-0.124727	0.859277
Tmpo	Lamina-associated polypeptide 2, isoforms alpha/zeta	0.444509	0.856745
Gng12	Guanine nucleotide-binding protein G(I)/G(S)/G(O) subunit gamma-12	-0.24478	0.856641
Usp24	Ubiquitin carboxyl-terminal hydrolase 24	-0.34379	0.855901
Gdi2	Rab GDP dissociation inhibitor beta	0.0593116	0.855606
Srsf1	Serine/arginine-rich splicing factor 1	-0.10377	0.853396
Lsm14a	Protein LSM14 homolog A	-0.120739	0.853297
Gnb3	Guanine nucleotide-binding protein G(I)/G(S)/G(T) subunit beta-3	0.0689833	0.852928
Rph3a	Rabphilin-3A	-0.149678	0.852108
Gatd1	Glutamine amidotransferase-like class 1 domain-containing protein 1	-0.247969	0.852073
Mrpl11	39S ribosomal protein L11, mitochondrial	-0.190128	0.851913
Ptprz1	Receptor-type tyrosine-protein phosphatase zeta	-0.0755839	0.851166
Suclg1	Succinate--CoA ligase [ADP/GDP-forming] subunit alpha, mitochondrial	0.0759638	0.851099
Cacnb2	Voltage-dependent L-type calcium channel subunit beta-2	0.262529	0.85054
Cacnb1	Voltage-dependent L-type calcium channel subunit beta-1	0.262529	0.85054
Psmd12	26S proteasome non-ATPase regulatory subunit 12	0.0942384	0.850456
B630019K06Rik	RIKEN cDNA B630019K06 gene	-0.298597	0.850182
Coq5	2-methoxy-6-polyprenyl-1,4-benzoquinol methylase, mitochondrial	-0.277492	0.849985
Rpl31	60S ribosomal protein L31	0.157862	0.849077
Arf6	ADP-ribosylation factor 6	-0.112438	0.847695
Hmga1	High mobility group protein HMG-I/HMG-Y	0.0958261	0.846836
Cd99l2	CD99 antigen-like protein 2	0.201927	0.843201
Plppr4	Phospholipid phosphatase-related protein type 4	-2.5192	0.842366
Hspa2	Heat shock-related 70 kDa protein 2	-0.0636768	0.83897
Ndufb7	NADH dehydrogenase [ubiquinone] 1 beta subcomplex subunit 7	0.153685	0.838511
Ckmt1	Creatine kinase U-type, mitochondrial	-0.0762478	0.838483
Brsk1	Serine/threonine-protein kinase BRSK1	-0.134862	0.837802
Gpx4	Phospholipid hydroperoxide glutathione peroxidase	0.0621712	0.837729
Dbi	Acyl-CoA-binding protein	-0.223425	0.837469
Iqgap1	Ras GTPase-activating-like protein IQGAP1	0.178714	0.835056
Sucla2	Succinate--CoA ligase [ADP-forming] subunit beta, mitochondrial	0.0503471	0.834347
Ptms	Parathymosin	-0.166738	0.834061
Ldhc	L-lactate dehydrogenase C chain	-0.120094	0.833915
Capza2	F-actin-capping protein subunit alpha-2	0.096764	0.833658
Appl2	DCC-interacting protein 13-beta	0.185775	0.832809
Rpl35	60S ribosomal protein L35	0.21691	0.831945
Rac2	Ras-related C3 botulinum toxin substrate 2	0.127955	0.829972
Eif3a	Eukaryotic translation initiation factor 3 subunit A	0.0704096	0.829513
Ndel1	Nuclear distribution protein nudE-like 1	-0.238307	0.829266
Pccb	Propionyl-CoA carboxylase beta chain, mitochondrial	-0.12308	0.829258
Tpd52l2	Tumor protein D54	-0.444269	0.827089
Ywhaq	14-3-3 protein theta	0.0644769	0.82628
Apoe	Apolipoprotein E	-0.179741	0.825956
Atp6v1e1	V-type proton ATPase subunit E 1	-0.14456	0.825709
Gabarap	Gamma-aminobutyric acid receptor-associated protein	0.233029	0.825538
Cct4	T-complex protein 1 subunit delta	-0.0784632	0.825246
Ptprs	Receptor-type tyrosine-protein phosphatase S	0.162876	0.82462
Slc25a31	ADP/ATP translocase 4	0.131301	0.819345
Dnajb4	DnaJ homolog subfamily B member 4	-0.113187	0.818492
Tusc2	Tumor suppressor candidate 2	-0.355182	0.817803
Stx2	Syntaxin-2	0.0642515	0.817618
Pcdh1	Protocadherin 1	0.216712	0.81638
Psmd2	26S proteasome non-ATPase regulatory subunit 2	0.0560826	0.816005
Myh14	Myosin-14	0.0805417	0.815315
AW551984	Expressed sequence AW551984	-0.125021	0.814998
Cbln1	Cerebellin-1	-0.178283	0.814515
Cbln2	Cerebellin-2	-0.178283	0.814515
Exoc8	Exocyst complex component 8	0.134406	0.813313
Mrtfb	Myocardin-related transcription factor B	-0.175693	0.811664
Myocd	Myocardin	-0.175693	0.811664
Mrtfa	Myocardin-related transcription factor A	-0.175693	0.811664
Eno1	Alpha-enolase	-0.142964	0.811297
Macrod2	ADP-ribose glycohydrolase MACROD2	0.356482	0.810957
Prpsap1	Phosphoribosyl pyrophosphate synthase-associated protein 1	0.0907908	0.809823
Cnpy3	Protein canopy homolog 3	0.307924	0.809717
Sh3bgrl	SH3 domain-binding glutamic acid-rich-like protein	-0.306149	0.809187
Diras2	GTP-binding protein Di-Ras2	0.163193	0.808549
Pclo	Protein piccolo	-0.109835	0.808514
Ppp1r3f	Protein phosphatase 1 regulatory subunit 3F	0.163817	0.805697
Tf	Serotransferrin	0.113967	0.805077
Nck2	Cytoplasmic protein NCK2	-0.157057	0.804287
Nono	Non-POU domain-containing octamer-binding protein	-0.122725	0.80426
Rhoq	Rho-related GTP-binding protein RhoQ	0.163857	0.803863
Rhoj	Rho-related GTP-binding protein RhoJ	0.163857	0.803863
Hk2	Hexokinase-2	0.117456	0.802878
Sparc	SPARC	-0.129238	0.80242
Fsd1l	FSD1-like protein	0.132525	0.80219
Idh3g	Isocitrate dehydrogenase [NAD] subunit gamma 1, mitochondrial	0.0453756	0.801495
Marcksl1	MARCKS-related protein	-0.228113	0.801242
Ddx6	Probable ATP-dependent RNA helicase DDX6	-0.132716	0.801205
Gga3	ADP-ribosylation factor-binding protein GGA3	0.191081	0.80059
Endog	Endonuclease G, mitochondrial	-0.405505	0.80021
Ccar2	Cell cycle and apoptosis regulator protein 2	-0.1068	0.799652
Hsp90aa1	Heat shock protein HSP 90-alpha	0.0631877	0.79954
Gnat2	Guanine nucleotide-binding protein G(t) subunit alpha-2	0.115061	0.79948
Fgf12	Fibroblast growth factor 12	0.0809641	0.796744
Fgf14	Fibroblast growth factor 14	0.0809641	0.796744
Oxsm	3-oxoacyl-[acyl-carrier-protein] synthase, mitochondrial	-0.197871	0.79567
Prkce	Protein kinase C epsilon type	-0.0862094	0.795272
Hpcal1	Hippocalcin-like protein 1	0.173807	0.794656
Ncald	Neurocalcin-delta	0.173807	0.794656
Hpca	Neuron-specific calcium-binding protein hippocalcin	0.173807	0.794656
Rab2a	Ras-related protein Rab-2A	0.0949536	0.79403
Cacnb3	Voltage-dependent L-type calcium channel subunit beta-3	0.210542	0.792325
Rbmxl1	RNA binding motif protein, X-linked-like-1	-0.0835282	0.792087
Gm7324	RRM domain-containing protein	-0.0835282	0.792087
Psme3	Proteasome activator complex subunit 3	-0.0902476	0.791751
Atp9b	Probable phospholipid-transporting ATPase IIB	0.222088	0.791277
Coa3	Cytochrome c oxidase assembly factor 3 homolog, mitochondrial	-0.186833	0.79061
Mast1	Microtubule-associated serine/threonine-protein kinase 1	-0.548777	0.788296
Ablim1	Actin-binding LIM protein 1	-0.275064	0.787349
Ermn	Ermin	0.166481	0.787108
Vcp	Transitional endoplasmic reticulum ATPase	-0.107146	0.786683
Lrrc8a	Volume-regulated anion channel subunit LRRC8A	-0.20089	0.785724
Nceh1	Neutral cholesterol ester hydrolase 1	0.285969	0.783284
Clu	Clusterin	-0.145928	0.782806
Ubxn6	UBX domain-containing protein 6	-0.194104	0.782424
Slk	STE20-like serine/threonine-protein kinase	-0.314705	0.781693
Arpp19	cAMP-regulated phosphoprotein 19	0.190449	0.781003
Cdc42bpb	Serine/threonine-protein kinase MRCK beta	-0.358275	0.779305
Lsamp	Limbic system-associated membrane protein	-0.0689292	0.778247
Hras	GTPase HRas	0.0517094	0.778039
Ezr	Ezrin	-0.0807895	0.777054
Acadsb	Short/branched chain specific acyl-CoA dehydrogenase, mitochondrial	-0.148684	0.776477
Bcan	Brevican core protein	-0.0872687	0.776451
Zwint	ZW10 interactor	-0.206854	0.776133
Tufm	Elongation factor Tu, mitochondrial	-0.0492872	0.775463
Fam169a	Soluble lamin-associated protein of 75 kDa	0.677308	0.775258
Auh	Methylglutaconyl-CoA hydratase, mitochondrial	0.0870094	0.774669
Isoc1	Isochorismatase domain-containing protein 1	0.0844698	0.773967
Ndufs7	NADH dehydrogenase [ubiquinone] iron-sulfur protein 7, mitochondrial	0.0677625	0.773101
Anxa2	Annexin A2	-0.446687	0.772593
Srcin1	SRC kinase signaling inhibitor 1	-0.156513	0.772535
Psmb5	Proteasome subunit beta type-5	-0.0569233	0.772495
Strn	Striatin	-0.181604	0.772447
Prdx4	Peroxiredoxin-4	-0.241483	0.77223
Ipo5	Importin-5	0.0719831	0.771699
Dpy30	Protein dpy-30 homolog	-0.163744	0.77165
Bin2	Bridging integrator 2	-0.0981582	0.771377
Tpt1	Translationally-controlled tumor protein	-0.117269	0.770111
Atp8b1	Phospholipid-transporting ATPase IC	-0.216087	0.769603
Numa1	Nuclear mitotic apparatus protein 1	-0.170747	0.769052
Hspd1	60 kDa heat shock protein, mitochondrial	-0.112225	0.768793
Akr1e2	1,5-anhydro-D-fructose reductase	-0.30452	0.768729
Arih1	E3 ubiquitin-protein ligase ARIH1	0.149493	0.768283
Pafah1b1	Platelet-activating factor acetylhydrolase IB subunit alpha	0.0686506	0.768172
Atl1	Atlastin-1	0.0767152	0.767579
Tac1	Protachykinin-1	-0.579052	0.767563
Hspa14	Heat shock 70 kDa protein 14	-0.288849	0.767205
Rgs10	Regulator of G-protein signaling 10	-0.286375	0.766719
Pabpc4	Polyadenylate-binding protein	-0.123985	0.765601
Rpl10a	60S ribosomal protein L10a	-0.0692041	0.765315
Pabpc4l	MCG12357	0.322844	0.765222
Tmsb15b1	Thymosin beta	-0.176481	0.764968
Tmsb15b2	Thymosin beta	-0.176481	0.764968
Aldoa	Fructose-bisphosphate aldolase A	-0.139284	0.76482
Sri	Sorcin	0.109919	0.763879
Safb	Scaffold attachment factor B1	-0.0935442	0.763353
Brsk2	Serine/threonine-protein kinase BRSK2	0.0966724	0.760996
Rala	Ras-related protein Ral-A	0.104666	0.760887
Fkbp8	Peptidyl-prolyl cis-trans isomerase FKBP8	0.147858	0.760807
Ssr1	Translocon-associated protein subunit alpha	-0.187819	0.760371
Hap1	Huntingtin-associated protein 1	-0.118579	0.759265
Szrd1	SUZ domain-containing protein 1	-0.197269	0.759028
Tmem163	Transmembrane protein 163	-0.159901	0.758954
Mcts2	Malignant T-cell-amplified sequence 2	0.177157	0.758874
Tbc1d17	TBC1 domain family member 17	0.322613	0.758152
Septin3	Neuronal-specific septin-3	-0.165761	0.757867
Rap2b	Ras-related protein Rap-2b	0.0505505	0.757732
Gcat	2-amino-3-ketobutyrate coenzyme A ligase, mitochondrial	-0.387227	0.757328
Hmgcl	Hydroxymethylglutaryl-CoA lyase, mitochondrial	-0.112212	0.757008
Apeh	Acylamino-acid-releasing enzyme	-0.105968	0.756817
Rsu1	Ras suppressor protein 1	-0.340752	0.756747
Cldn10	Claudin-10	0.432334	0.756262
Hspa8	Heat shock cognate 71 kDa protein	-0.0498887	0.755806
Tollip	Toll-interacting protein	-0.161426	0.754929
Syt7	Synaptotagmin-7	0.145192	0.754214
Actn2	Alpha-actinin-2	0.0930069	0.753989
Iars2	Isoleucine--tRNA ligase, mitochondrial	0.0744326	0.753535
Vat1	Synaptic vesicle membrane protein VAT-1 homolog	-0.0750523	0.752813
Atp5pf	ATP synthase-coupling factor 6, mitochondrial	-0.199616	0.751918
Sdhc	Succinate dehydrogenase cytochrome b560 subunit, mitochondrial	0.165105	0.751695
Hdgf	Hepatoma-derived growth factor	-0.118698	0.751282
Cat	Catalase	-0.0898952	0.750202
Atp2b3	Calcium-transporting ATPase	0.0615892	0.749636
Mpc2	Mitochondrial pyruvate carrier 2	0.134558	0.748567
Pgam1	Phosphoglycerate mutase 1	-0.0930278	0.748055
Plcb4	1-phosphatidylinositol 4,5-bisphosphate phosphodiesterase	-0.131914	0.747551
Ptgr2	Prostaglandin reductase 2	-0.212512	0.7474
Psmd11	26S proteasome non-ATPase regulatory subunit 11	-0.131104	0.747368
Pnmal2	MCG16539	-0.166079	0.747271
Anp32a	Acidic leucine-rich nuclear phosphoprotein 32 family member A	-0.0721958	0.747143
Snph	Syntaphilin	-0.124698	0.747093
Cryz	Quinone oxidoreductase	-0.214868	0.746425
Jpt1	Jupiter microtubule associated homolog 1	-0.233521	0.745116
Atp6v1e2	V-type proton ATPase subunit E 2	-0.161491	0.745055
Acad8	Isobutyryl-CoA dehydrogenase, mitochondrial	-0.289445	0.744638
Aak1	AP2-associated protein kinase 1	-0.0399026	0.744215
Slc7a11	Cystine/glutamate transporter	-0.0963344	0.744204
Pklr	Pyruvate kinase PKLR	-0.144367	0.743847
Ehd1	EH domain-containing protein 1	0.051494	0.742295
Tubb5	Tubulin beta-5 chain	0.0222464	0.742072
Homer1	Homer protein homolog 1	-0.259884	0.741362
Cast	Calpastatin	-0.285359	0.741293
Nckap1l	Nck-associated protein 1-like	0.180965	0.740905
Farsb	Phenylalanine--tRNA ligase beta subunit	0.0980641	0.740831
	Bovine glutamate dehydrogenase 1, mitochondrial precursor (E.C. 1.4.1.3)	-0.077341	0.740285
Ubap2l	Ubiquitin-associated protein 2-like	-0.143409	0.739495
Ampd3	AMP deaminase 3	0.142086	0.73942
Aldoart1	Fructose-bisphosphate aldolase	-0.135742	0.739283
Tagln3	Transgelin-3	-0.150636	0.738973
Aftph	Aftiphilin	-0.342193	0.738892
MGI:1913624	UPF0449 protein C19orf25 homolog	-0.253447	0.738122
Rps18	40S ribosomal protein S18	0.0830105	0.737966
Gm10260	Predicted gene 10260	0.0830105	0.737966
Rps18-ps5	MCG116671	0.0830105	0.737966
Hpx	Hemopexin	0.281824	0.737879
Rab10	Ras-related protein Rab-10	0.1063	0.737857
Pzp	Pregnancy zone protein	0.311842	0.737172
Rap1gap	Rap1 GTPase-activating protein 1	0.0503871	0.736192
Oplah	5-oxoprolinase	-0.251327	0.736185
Dlg1	Disks large homolog 1	-0.0859566	0.735981
Ppt1	Palmitoyl-protein thioesterase 1	0.050874	0.73525
Scai	Protein SCAI	-0.138889	0.734124
Slc16a1	Monocarboxylate transporter 1	-0.381517	0.73391
Tbca	Tubulin-specific chaperone A	-0.0905723	0.733707
Pdhx	Pyruvate dehydrogenase protein X component, mitochondrial	-0.110588	0.733007
Cab39	Calcium-binding protein 39	0.0964745	0.732959
Pc	Pyruvate carboxylase, mitochondrial	-0.0492557	0.732024
Ak1	Adenylate kinase isoenzyme 1	-0.142173	0.731965
Sh3glb1	Endophilin-B1	-0.184359	0.731414
Cenpv	Centromere protein V	0.0875041	0.731302
Ptn	Pleiotrophin	-0.0736893	0.730903
Cttn	Src substrate cortactin	-0.157235	0.730748
Gstt3	Glutathione S-transferase theta-3	-0.226035	0.730387
Acot1	Acyl-coenzyme A thioesterase 1	-0.141117	0.729015
Acot2	Acyl-coenzyme A thioesterase 2, mitochondrial	-0.141117	0.729015
Dnpep	Aspartyl aminopeptidase	-0.0535757	0.728412
Cul1	Cullin-1	-0.051068	0.728305
Ube2d1	Ubiquitin-conjugating enzyme E2 D1	-1.1315	0.728292
Scamp4	Secretory carrier-associated membrane protein 4	0.21388	0.728253
Snx1	Sorting nexin-1	0.14717	0.726753
Dkc1	H/ACA ribonucleoprotein complex subunit DKC1	0.18106	0.726642
Dtna	Dystrobrevin alpha	-0.226215	0.726451
Sae1	SUMO-activating enzyme subunit 1	-0.109103	0.725834
Aldh3a2	Aldehyde dehydrogenase family 3 member A2	0.0713374	0.725679
Hpcal4	Hippocalcin-like protein 4	-0.0702486	0.725676
Gnao1	Guanine nucleotide-binding protein G(o) subunit alpha	-0.0651213	0.72486
Ube3a	Ubiquitin-protein ligase E3A	0.0980593	0.72464
Slc20a2	Sodium-dependent phosphate transporter 2	0.135875	0.724064
Ckm	Creatine kinase M-type	-0.213432	0.722801
Septin5	Septin-5	-0.154225	0.721277
Hnrnpm	Heterogeneous nuclear ribonucleoprotein M	-0.0863857	0.720862
Alyref	THO complex subunit 4	-0.258348	0.720839
Cltb	Clathrin light chain B	-0.192291	0.71982
Tbcd	Tubulin-specific chaperone D	-0.180302	0.719815
Rufy3	Protein RUFY3	-0.057079	0.719772
Rab23	Ras-related protein Rab-23	0.197656	0.719585
Man2c1	Alpha-mannosidase 2C1	-0.286509	0.718565
Rcn1	Reticulocalbin-1	-0.252117	0.718036
Rpl17	60S ribosomal protein L17	0.12253	0.718011
Rab11a	Ras-related protein Rab-11A	0.0407288	0.71751
Rab11b	Ras-related protein Rab-11B	0.0407288	0.71751
Gps1	COP9 signalosome complex subunit 1	0.0804464	0.71626
Psmd9	26S proteasome non-ATPase regulatory subunit 9	-0.112419	0.716218
Cd47	Leukocyte surface antigen CD47	-0.130056	0.716089
Ntrk3	NT-3 growth factor receptor	-0.125413	0.715971
Cfap20	Cilia- and flagella-associated protein 20	-0.27277	0.714972
Pnp	Purine nucleoside phosphorylase	-0.0982303	0.714565
Fsd1	Fibronectin type III and SPRY domain-containing protein 1	0.0663764	0.714213
Plcl1	Inactive phospholipase C-like protein 1	0.16318	0.71384
Csnk2a1	Casein kinase II subunit alpha	-0.165012	0.713164
Mesd	LRP chaperone MESD	-0.163651	0.711555
Cdh2	Cadherin-2	-0.109389	0.711408
Gnas	Guanine nucleotide-binding protein G(s) subunit alpha isoforms XLas	0.105696	0.710555
Glud1	Glutamate dehydrogenase 1, mitochondrial	-0.0791622	0.709601
Preb	Prolactin regulatory element-binding protein	0.200914	0.709486
Ndufs2	NADH dehydrogenase [ubiquinone] iron-sulfur protein 2, mitochondrial	0.0565925	0.708209
Psmg1	Proteasome assembly chaperone 1	-0.0707412	0.707871
Cuta	Protein CutA	-0.144916	0.707805
H3-3b	Histone H3.3	0.153649	0.707803
H3f3c	Histone H3.3C	0.153649	0.707803
Pdia3	Protein disulfide-isomerase A3	-0.101702	0.707778
Cox6b1	Cytochrome c oxidase subunit 6B1	-0.161521	0.706624
Pcp4	Calmodulin regulator protein PCP4	-0.277043	0.706537
Fam136a	Protein FAM136A	-0.144331	0.70507
Wdr37	WD repeat-containing protein 37	-0.0667763	0.70352
Chchd6	MICOS complex subunit Mic25	-0.118334	0.703442
Rbm20	RNA-binding protein 20	0.228495	0.703427
Atp2a1	Sarcoplasmic/endoplasmic reticulum calcium ATPase 1	0.127071	0.703393
Myg1	UPF0160 protein MYG1, mitochondrial	-0.154511	0.703139
Cep170	Centrosomal protein of 170 kDa	-0.155025	0.703061
Rabggta	Geranylgeranyl transferase type-2 subunit alpha	0.107374	0.702701
Eif3g	Eukaryotic translation initiation factor 3 subunit G	-0.329316	0.702492
Cox6a1	Cytochrome c oxidase subunit 6A1, mitochondrial	-0.310289	0.701793
Zfyve19	Abscission/NoCut checkpoint regulator	-0.513265	0.701759
Ccdc136	Coiled-coil domain-containing protein 136	-0.362537	0.701483
Slc1a2	Excitatory amino acid transporter 2	0.0637276	0.701337
Cd200	OX-2 membrane glycoprotein	-0.0608086	0.701122
Grm1	Metabotropic glutamate receptor 1	-0.142615	0.700295
Ppa1	Inorganic pyrophosphatase	-0.0976598	0.700196
Hmgb2	High mobility group protein B2	0.158434	0.699612
Ctnna2	Catenin alpha-2	-0.0719389	0.69929
Gna14	Guanine nucleotide-binding protein subunit alpha-14	0.119502	0.699162
Armt1	Damage-control phosphatase ARMT1	0.67319	0.699143
Dctn6	Dynactin subunit 6	-0.237158	0.698674
Rab5c	Ras-related protein Rab-5C	0.0826583	0.698539
Eif2b3	NTP_transferase domain-containing protein	0.175115	0.698016
Tmsb4x	Thymosin beta-4	-0.206808	0.697973
Ppp1r1b	Protein phosphatase 1 regulatory subunit 1B	-0.628865	0.697921
Gpi	Glucose-6-phosphate isomerase	-0.0450298	0.697741
Zswim8	Zinc finger SWIM domain-containing protein 8	-0.410652	0.697141
Dcps	m7GpppX diphosphatase	-0.232287	0.696995
Kiaa0513	Uncharacterized protein KIAA0513	-0.0589025	0.696967
Ctsb	Cathepsin B	-0.181334	0.696647
Vti1a	Vesicle transport through interaction with t-SNAREs homolog 1A	0.570729	0.696555
Eno3	Beta-enolase	-0.114975	0.6963
Celf2	CUGBP Elav-like family member 2	-0.155037	0.69625
Acad9	Complex I assembly factor ACAD9, mitochondrial	-0.109651	0.696181
Rtn1	Reticulon-1	0.0558499	0.696003
Dlgap3	Disks large-associated protein 3	-0.261625	0.695757
Gstm3	Glutathione S-transferase Mu 3	0.15092	0.695292
Scgn	Secretagogin	-0.301594	0.694813
Jpt2	Jupiter microtubule associated homolog 2	-0.306316	0.694702
Nlgn1	Neuroligin-1	0.0741537	0.69405
Taldo1	Transaldolase	-0.0571038	0.693574
Sh3glb2	Endophilin-B2	-0.129075	0.692979
Mogs	Mannosyl-oligosaccharide glucosidase	0.135719	0.692596
Pex14	Peroxisomal membrane protein PEX14	-0.2159	0.692432
Ttc28	Tetratricopeptide repeat protein 28	-0.278978	0.692092
Mrps35	28S ribosomal protein S35, mitochondrial	-0.255414	0.691903
Abhd11	Protein ABHD11	-0.230442	0.69189
Ralb	Ras-related protein Ral-B	0.131238	0.69167
Map7d1	MAP7 domain-containing protein 1	-0.11401	0.691392
Gprasp2	G-protein coupled receptor-associated sorting protein 2	-0.311174	0.690695
Slc5a3	Sodium/myo-inositol cotransporter	0.619629	0.690636
Ppp2r2c	Serine/threonine-protein phosphatase 2A 55 kDa regulatory subunit B gamma isoform	0.271778	0.689427
Rps23	40S ribosomal protein S23	0.0380636	0.688889
Arl8a	ADP-ribosylation factor-like protein 8A	0.0531115	0.688504
Ubqln4	Ubiquilin-4	1.15577	0.688125
Cox7a2	Cytochrome c oxidase subunit 7A2, mitochondrial	-0.054417	0.68695
Uba6	Ubiquitin-like modifier-activating enzyme 6	-0.169385	0.686907
Apool	MICOS complex subunit Mic27	-0.349631	0.686594
Ube2f	NEDD8-conjugating enzyme UBE2F	-0.246527	0.686357
Txndc17	Thioredoxin domain-containing protein 17	0.241955	0.686037
Napa	Alpha-soluble NSF attachment protein	-0.0425488	0.68597
Abi1	Abl interactor 1	-0.121375	0.685866
Svop	Synaptic vesicle 2-related protein	0.384946	0.685754
Cacna2d3	Voltage-dependent calcium channel subunit alpha-2/delta-3	-0.163318	0.683694
Ttc9	Tetratricopeptide repeat protein 9A	0.215979	0.68283
Atp1b1	Sodium/potassium-transporting ATPase subunit beta-1	0.0769116	0.682822
Ncam1	Neural cell adhesion molecule 1	-0.0681657	0.682783
Prxl2b	Prostamide/prostaglandin F synthase	-0.106853	0.682478
Cadps	Calcium-dependent secretion activator 1	0.04666	0.682181
Plxna1	Plexin-A1	-0.0801611	0.681992
Aip	AH receptor-interacting protein	-0.140316	0.681519
Cetn2	Centrin-2	-0.16986	0.680421
Uchl1	Ubiquitin carboxyl-terminal hydrolase isozyme L1	-0.10989	0.680397
Gm17087	Predicted gene 17087	0.0427754	0.680389
Gna11	Guanine nucleotide-binding protein subunit alpha-11	0.0890903	0.680385
Sfpq	Splicing factor, proline- and glutamine-rich	-0.147178	0.680037
Chmp5	Charged multivesicular body protein 5	-0.221119	0.677804
Th	Tyrosine 3-monooxygenase	-0.35854	0.677612
Gabarapl2	Gamma-aminobutyric acid receptor-associated protein-like 2	-0.122399	0.677339
Slc2a1	Solute carrier family 2, facilitated glucose transporter member 1	0.114609	0.677191
Capn2	Calpain-2 catalytic subunit	0.0661628	0.676908
Serpine2	Glia-derived nexin	-0.264388	0.676826
Pgm1	Phosphoglucomutase-1	0.0823555	0.676517
Rpl15	60S ribosomal protein L15	0.144996	0.675766
Impdh2	Inosine-5'-monophosphate dehydrogenase 2	-0.0702566	0.674615
Kcnip3	Calsenilin	0.380358	0.674304
Cldn11	Claudin-11	0.221122	0.673881
Vdac1	Voltage-dependent anion-selective channel protein 1	-0.0905896	0.672945
Hmgb1	High mobility group protein B1	-0.136046	0.672104
Tcof1	Treacle protein	-0.230699	0.67171
Selenbp2	Selenium-binding protein 2	-0.157545	0.67152
Selenbp1	Methanethiol oxidase	-0.157545	0.67152
Cpsf1	Cleavage and polyadenylation specificity factor subunit 1	0.510231	0.670338
Ldhb	L-lactate dehydrogenase B chain	0.0428382	0.669976
Fbl	rRNA 2'-O-methyltransferase fibrillarin	-0.112394	0.669601
Eps8	Epidermal growth factor receptor kinase substrate 8	0.0538301	0.669449
Itgb8	Integrin beta-8	-0.589392	0.669294
Plxnc1	Plexin-C1	-0.264736	0.669272
Cul5	Cullin-5	0.0517483	0.668895
Shank1	SH3 and multiple ankyrin repeat domains protein 1	-0.304595	0.668487
Pfkm	ATP-dependent 6-phosphofructokinase, muscle type	0.0511362	0.668414
Cwc15	Spliceosome-associated protein CWC15 homolog	-0.262317	0.668115
Dpp6	Dipeptidyl aminopeptidase-like protein 6	-0.0721177	0.667943
Caskin1	Caskin-1	-0.0844887	0.667549
Lgi2	Leucine-rich repeat LGI family member 2	-0.280362	0.667366
Pgm3	Phosphoacetylglucosamine mutase	0.131843	0.667296
Psma2	Proteasome subunit alpha type-2	-0.126208	0.667
Eif4b	Eukaryotic translation initiation factor 4B	-0.149807	0.666906
Rab21	Ras-related protein Rab-21	0.193805	0.66663
Nans	Sialic acid synthase	-0.228751	0.666599
Mat2a	S-adenosylmethionine synthase isoform type-2	-0.105776	0.666393
	Trypsin - Sus scrofa (Pig).	0.192527	0.666066
Sirt5	NAD-dependent protein deacylase sirtuin-5, mitochondrial	-0.138482	0.665688
Apba1	Amyloid-beta A4 precursor protein-binding family A member 1	0.987807	0.66465
Kpna1	Importin subunit alpha-5	-0.0762143	0.664283
Ube2d3	Ubiquitin-conjugating enzyme E2 D3	0.14337	0.663501
Ube2d2	Ubiquitin-conjugating enzyme E2 D2	0.14337	0.663501
Ube2d2b	Ubiquitin-conjugating enzyme E2 D2B	0.14337	0.663501
Slc25a11	Mitochondrial 2-oxoglutarate/malate carrier protein	0.0518757	0.663139
Synrg	Synergin gamma	-0.0709063	0.662806
Tcp1	T-complex protein 1 subunit alpha	-0.0363127	0.662703
Umps	Uridine 5'-monophosphate synthase	-0.133017	0.662209
Skt	Sickle tail protein	-0.287616	0.661804
Pfas	Phosphoribosylformylglycinamidine synthase	-0.100325	0.661696
Qars	Glutamine--tRNA ligase	0.176491	0.661592
Hnrnpk	Heterogeneous nuclear ribonucleoprotein K	-0.0918981	0.661541
Mapre1	Microtubule-associated protein RP/EB family member 1	-0.0845964	0.660984
Pnpo	Pyridoxine-5'-phosphate oxidase	-0.266635	0.660984
Cplx1	Complexin-1	-0.217165	0.660951
Aldoc	Fructose-bisphosphate aldolase C	-0.112481	0.660804
Abhd12	Lysophosphatidylserine lipase ABHD12	0.120533	0.660547
Mff	Mitochondrial fission factor	-0.0440867	0.660448
Slc17a6	Vesicular glutamate transporter 2	0.10118	0.660146
Park7	Protein/nucleic acid deglycase DJ-1	-0.100974	0.659646
Rpl36a-ps1	MCG113838	0.105639	0.659078
Rpl36a	60S ribosomal protein L36a	0.105639	0.659078
Hint1	Histidine triad nucleotide-binding protein 1	-0.128917	0.658757
Ap2a2	AP-2 complex subunit alpha-2	-0.0613001	0.658597
Tom1	Target of Myb protein 1	-0.11933	0.657955
Rps5	40S ribosomal protein S5	0.152963	0.657654
Ddah2	N(G),N(G)-dimethylarginine dimethylaminohydrolase 2	-0.154915	0.657196
Crmp1	Dihydropyrimidinase-related protein 1	-0.0618483	0.657055
Psme2	Proteasome activator complex subunit 2	-0.245551	0.656763
Tnr	Tenascin-R	-0.0795286	0.6558
Ndufs4	NADH dehydrogenase [ubiquinone] iron-sulfur protein 4, mitochondrial	0.111299	0.65525
Cpeb2	Cytoplasmic polyadenylation element-binding protein 2	-0.219157	0.654746
Cpeb3	Cytoplasmic polyadenylation element-binding protein 3	-0.219157	0.654746
Cpeb4	Cytoplasmic polyadenylation element-binding protein 4	-0.219157	0.654746
Plpbp	Pyridoxal phosphate homeostasis protein	-0.125367	0.654021
Camk2n1	Calcium/calmodulin-dependent protein kinase II inhibitor 1	-0.185949	0.653678
Camk2n2	Calcium/calmodulin-dependent protein kinase II inhibitor 2	-0.185949	0.653678
Gabbr1	Gamma-aminobutyric acid type B receptor subunit 1	0.228478	0.653163
Cplx2	Complexin-2	-0.274424	0.652806
Rac1	Ras-related C3 botulinum toxin substrate 1	0.080754	0.652421
Mobp	Myelin-associated oligodendrocyte basic protein	0.140788	0.651825
Cyfip2	Cytoplasmic FMR1-interacting protein 2	0.0610359	0.651351
Gcdh	Glutaryl-CoA dehydrogenase, mitochondrial	-0.111332	0.651022
Tes3-ps	DCN1-like protein	0.279734	0.650989
Hsp90b1	Endoplasmin	-0.0538307	0.650497
Glipr2	Golgi-associated plant pathogenesis-related protein 1	0.301247	0.650473
Akap5	A-kinase anchor protein 5	0.723761	0.650347
Purg	Purine-rich element-binding protein gamma	-0.391273	0.650249
Sfn	14-3-3 protein sigma	0.120724	0.649842
Tspan7	Tetraspanin-7	-0.272451	0.649829
Map1lc3a	Microtubule-associated proteins 1A/1B light chain 3A	0.111869	0.649682
Gaa	Lysosomal alpha-glucosidase	-0.0973513	0.649406
Prkag1	5'-AMP-activated protein kinase subunit gamma-1	-0.26497	0.649299
Snx12	Sorting nexin-12	-0.114841	0.64853
Aldh5a1	Succinate-semialdehyde dehydrogenase, mitochondrial	-0.037743	0.648068
Rabggtb	Geranylgeranyl transferase type-2 subunit beta	0.141088	0.647204
2020-03-02	Mitochondrial amidoxime reducing component 2	0.100031	0.646769
Mrpl13	39S ribosomal protein L13, mitochondrial	0.231161	0.646662
Nmt1	Glycylpeptide N-tetradecanoyltransferase 1	0.0660251	0.646453
Slc3a2	4F2 cell-surface antigen heavy chain	-0.042367	0.646191
Fmr1	Synaptic functional regulator FMR1	0.0976083	0.645901
Ywhaz	14-3-3 protein zeta/delta	0.0456579	0.645146
Dpysl4	Dihydropyrimidinase-related protein 4	-0.0733864	0.644829
Vps13c	Vacuolar protein sorting-associated protein 13C	0.101999	0.644106
Ass1	Argininosuccinate synthase	0.071939	0.643798
MGI:1917034	Overexpressed in colon carcinoma 1 protein homolog	-0.343159	0.64344
Rabgap1	Rab GTPase-activating protein 1	0.0777958	0.643172
Ppp1ca	Serine/threonine-protein phosphatase PP1-alpha catalytic subunit	-0.0707976	0.641617
Fga	Fibrinogen alpha chain	0.267471	0.641096
Ilf3	Interleukin enhancer-binding factor 3	-0.0792512	0.640928
	(Bos taurus) Bovine serum albumin precursor	0.375367	0.640485
	BSA	0.375367	0.640485
Fbxo3	F-box only protein 3	0.125919	0.640057
Enah	Protein enabled homolog	-0.171148	0.639929
	owl|P18572| BASIGIN PRECURSOR (BASIC IMMUNOGLOBULIN SUPERFAMILY) (MEMBRANE...	0.0826212	0.639713
Bsg	Basigin	0.0826212	0.639713
Hsd17b11	Estradiol 17-beta-dehydrogenase 11	0.144008	0.639455
Myo5c	Myosin VC	-0.0703942	0.638818
Pebp1	Phosphatidylethanolamine-binding protein 1	-0.16674	0.638808
Stambp	STAM-binding protein	-0.849326	0.638742
Rcn2	Reticulocalbin-2	-0.156843	0.638535
Cyfip1	Cytoplasmic FMR1-interacting protein 1	0.0552523	0.638187
Ndufs1	NADH-ubiquinone oxidoreductase 75 kDa subunit, mitochondrial	0.0294811	0.637993
Mtpn	Myotrophin	-0.229451	0.637768
Arrb2	Beta-arrestin-2	0.121385	0.637697
Ndufb9	NADH dehydrogenase [ubiquinone] 1 beta subcomplex subunit 9	-0.20229	0.637477
Rhob	Rho-related GTP-binding protein RhoB	0.0849344	0.637041
Slc25a22	Mitochondrial glutamate carrier 1	-0.102382	0.635769
Ftl1	Ferritin light chain 1	-0.138339	0.634525
Anks1a	Ankyrin repeat and SAM domain-containing protein 1A	-0.165786	0.634415
Snx16	Sorting nexin-16	0.195512	0.633847
Iba57	Putative transferase CAF17 homolog, mitochondrial	0.298752	0.633179
Flot1	Flotillin-1	-0.125417	0.632558
Col25a1	Collagen alpha-1(XXV) chain	-0.25819	0.632329
Parva	Alpha-parvin	0.172284	0.631288
Rps16	40S ribosomal protein S16	0.0849334	0.631252
Ppm1f	Protein phosphatase 1F	0.0694747	0.631169
Psmc4	26S proteasome regulatory subunit 6B	-0.10871	0.630758
Mob2	MOB kinase activator 2	0.398436	0.630597
Puf60	Poly(U)-binding-splicing factor PUF60	0.0378444	0.63021
Padi2	Protein-arginine deiminase type-2	0.11855	0.630031
Rps6	40S ribosomal protein S6	0.0782358	0.62886
Atp2a2	Sarcoplasmic/endoplasmic reticulum calcium ATPase 2	0.0959994	0.628575
Uqcrb	Cytochrome b-c1 complex subunit 7	-0.12636	0.626991
Hacd2	Very-long-chain (3R)-3-hydroxyacyl-CoA dehydratase 2	-0.17797	0.626282
Ranbp6	Ran-binding protein 6	-0.138737	0.625493
Cdc42bpa	Serine/threonine-protein kinase MRCK alpha	-0.181831	0.625396
Map2k1	Dual specificity mitogen-activated protein kinase kinase 1	0.0299143	0.624947
Dnajb6	DnaJ homolog subfamily B member 6	-0.209199	0.624902
Gstm5	Glutathione S-transferase Mu 5	0.0817088	0.624847
Acadl	Long-chain specific acyl-CoA dehydrogenase, mitochondrial	-0.0749331	0.624097
Pfdn4	Prefoldin subunit 4	-0.134212	0.623893
Pgp	Glycerol-3-phosphate phosphatase	-0.0828978	0.62315
Psmd8	26S proteasome non-ATPase regulatory subunit 8	0.0426042	0.622664
Slc6a7	Sodium-dependent proline transporter	-0.181881	0.621449
Tcp11l1	T-complex protein 11-like protein 1	-0.110238	0.620788
	Rabbit fructose-bisphosphate aldolase A	-0.114358	0.62032
Crkl	Crk-like protein	-0.12558	0.619698
Pitpnc1	Cytoplasmic phosphatidylinositol transfer protein 1	-0.186609	0.619692
Rasal1	RasGAP-activating-like protein 1	-0.0271965	0.617591
Serpina1b	Alpha-1-antitrypsin 1-2	0.170754	0.617555
Chmp2a	Charged multivesicular body protein 2a	0.269444	0.617471
Sfxn1	Sideroflexin-1	0.0592095	0.617434
Lsm4	U6 snRNA-associated Sm-like protein LSm4	0.462097	0.617366
Etfb	Electron transfer flavoprotein subunit beta	-0.0728622	0.617128
Acaca	Acetyl-CoA carboxylase 1	0.551281	0.617084
Vps4a	Vacuolar protein sorting-associated protein 4A	0.248866	0.616904
Dcun1d3	DCN1-like protein 3	-1.3854	0.616556
Scamp1	Secretory carrier-associated membrane protein 1	-0.0564847	0.616265
Grpel1	GrpE protein homolog 1, mitochondrial	-0.103488	0.615679
Gapvd1	GTPase-activating protein and VPS9 domain-containing protein 1	0.140955	0.615528
Cbr4	Carbonyl reductase family member 4	-0.113415	0.615459
Snrpd1	Small nuclear ribonucleoprotein Sm D1	0.161535	0.615394
Mmut	Methylmalonyl-CoA mutase, mitochondrial	-0.146433	0.615003
Myo5a	Unconventional myosin-Va	0.0473334	0.614385
Ubr4	E3 ubiquitin-protein ligase UBR4	-0.122166	0.613325
Gamt	Guanidinoacetate N-methyltransferase	0.341516	0.61329
Rbbp7	Histone-binding protein RBBP7	-0.0726699	0.61239
Pak3	Serine/threonine-protein kinase PAK 3	-0.0379898	0.610778
Adck1	AarF domain-containing protein kinase 1	0.669627	0.610292
Evi5l	Rab-GAP TBC domain-containing protein	-0.213431	0.610262
Sptbn2	Spectrin beta chain	0.0417845	0.610143
Eef1d	Elongation factor 1-delta	-0.0908056	0.608792
Nup98	Nuclear pore complex protein Nup98-Nup96	-0.159316	0.608218
Slc25a25	Calcium-binding mitochondrial carrier protein SCaMC-2	0.162082	0.608105
Denr	Density-regulated protein	-0.0759845	0.607964
Rpl6	60S ribosomal protein L6	0.0857825	0.607836
Gad1	Glutamate decarboxylase 1	-0.0739715	0.607714
Rab11fip5	Rab11 family-interacting protein 5	-0.270779	0.607406
Hist2h3c2	Histone H3.2	0.150284	0.607286
Cmpk2	UMP-CMP kinase 2, mitochondrial	-0.149835	0.606486
Aldh18a1	Delta-1-pyrroline-5-carboxylate synthase	0.213515	0.606262
Rpl4	60S ribosomal protein L4	0.0664951	0.606098
Tsn	Translin	-0.0646707	0.605816
Cnn3	Calponin-3	0.0938456	0.60576
Pspc1	Paraspeckle component 1	-0.141025	0.605628
Synj2bp	Synaptojanin-2-binding protein	0.0734634	0.605334
Calu	Calumenin	-0.130849	0.603788
L2hgdh	L-2-hydroxyglutarate dehydrogenase, mitochondrial	0.114074	0.603632
Timm44	Mitochondrial import inner membrane translocase subunit TIM44	-0.0782145	0.603367
Prkcb	Protein kinase C beta type	0.0424992	0.603256
Tubb2a	Tubulin beta-2A chain	0.0148524	0.602932
Lrrc40	Leucine-rich repeat-containing protein 40	-0.288071	0.602874
Maged2	MAGE domain-containing protein	-0.923518	0.602787
Dis3l2	DIS3-like exonuclease 2	-0.185154	0.602127
Ppia	Peptidyl-prolyl cis-trans isomerase A	-0.151835	0.602002
Ssbp3	Single-stranded DNA-binding protein 3	-0.27387	0.601887
Plxna3	Plexin-A3	-0.0636913	0.60154
Ckb	Creatine kinase B-type	-0.086292	0.601069
Sdc2	Syndecan-2	-0.110726	0.600841
Cd82	CD82 antigen	0.164688	0.600387
Creld1	Protein disulfide isomerase Creld1	-0.131893	0.600221
Rack1	Receptor of activated protein C kinase 1	0.0781384	0.600123
Clta	Clathrin light chain A	-0.17951	0.599886
Pdha2	Pyruvate dehydrogenase E1 component subunit alpha, testis-specific form, mitochondrial	0.0982888	0.599356
Tuba1b	Tubulin alpha-1B chain	0.0361564	0.599347
Dnajb2	DnaJ homolog subfamily B member 2	-0.101197	0.599238
Ilk	Integrin-linked protein kinase	-0.203301	0.598993
Ndrg2	Protein NDRG2	0.040501	0.598399
Rab5a	Ras-related protein Rab-5A	0.0503379	0.597754
Ywhab	14-3-3 protein beta/alpha	0.0339842	0.597495
Kif5a	Kinesin heavy chain isoform 5A	-0.0626344	0.597188
Washc1	WASH complex subunit 1	-0.464193	0.596941
Guk1	Guanylate kinase	-0.20792	0.596875
Dync1li2	Cytoplasmic dynein 1 light intermediate chain 2	-0.114867	0.596871
	(Bos taurus) similar to alpha-tubulin I isoform 1	0.0359745	0.59656
Acin1	Apoptotic chromatin condensation inducer in the nucleus	-0.185034	0.596044
Map2k4	Dual specificity mitogen-activated protein kinase kinase 4	0.0717226	0.595746
Sod2	Superoxide dismutase [Mn], mitochondrial	-0.130489	0.595597
Dgkg	Diacylglycerol kinase gamma	-0.327451	0.595539
Rab1b	Ras-related protein Rab-1B	0.0555354	0.595232
Pmch	Pro-MCH	0.127821	0.594928
Cope	Coatomer subunit epsilon	0.255496	0.594826
Myef2	Myelin expression factor 2	-0.162342	0.59351
Plbd2	Putative phospholipase B-like 2	-0.38191	0.591238
H1-3	Histone H1.3	0.0523092	0.591134
Exoc5	Exocyst complex component 5	-0.153424	0.590407
Tuba4a	Tubulin alpha-4A chain	0.0361172	0.589575
Sgip1	SH3-containing GRB2-like protein 3-interacting protein 1	-0.0916141	0.589053
Efr3b	Protein EFR3 homolog B	0.13784	0.588618
Ggct	Gamma-glutamylcyclotransferase	0.127457	0.587447
Rexo2	Oligoribonuclease, mitochondrial	0.245125	0.587446
Prkar2b	cAMP-dependent protein kinase type II-beta regulatory subunit	-0.0953793	0.587356
Ttc1	Tetratricopeptide repeat protein 1	-0.21274	0.586873
Rps27l	40S ribosomal protein S27-like	0.104235	0.586856
Rps27	40S ribosomal protein S27	0.104235	0.586856
Arhgef2	Rho guanine nucleotide exchange factor 2	0.144966	0.586502
Pycr3	Pyrroline-5-carboxylate reductase 3	-0.114281	0.58647
Eif4g2	Eukaryotic translation initiation factor 4 gamma 2	0.1562	0.58647
Ddx39a	ATP-dependent RNA helicase DDX39A	0.0612828	0.585928
H1-1	Histone H1.1	0.0815411	0.58584
Stk24	Serine/threonine-protein kinase 24	-0.0939392	0.585568
Srprb	Signal recognition particle receptor subunit beta	-0.157185	0.584641
Dnaja1	DnaJ homolog subfamily A member 1	0.0474991	0.583982
Arpc5l	Actin-related protein 2/3 complex subunit 5-like protein	-0.195142	0.583844
Anp32c	Putative acidic leucine-rich nuclear phosphoprotein 32 family member C	-0.1383	0.583823
Prkcg	Protein kinase C gamma type	-0.0524927	0.583567
Efnb2	Ephrin-B2	-0.592238	0.583031
G3bp2	Ras GTPase-activating protein-binding protein 2	-0.126372	0.582781
Pnck	Calcium/calmodulin-dependent protein kinase type 1B	-0.161288	0.580548
Atg7	Ubiquitin-like modifier-activating enzyme ATG7	0.692592	0.580488
Ppp1r1a	Protein phosphatase 1 regulatory subunit 1A	-0.223889	0.58046
Ly6c2	Lymphocyte antigen 6C2	-0.24032	0.58012
Ly6c1	Lymphocyte antigen 6C1	-0.24032	0.58012
Limd2	LIM domain-containing protein 2	-0.583182	0.579384
Eif4g3	Eukaryotic translation initiation factor 4 gamma 3	-0.205148	0.576917
Hspa4	Heat shock 70 kDa protein 4	-0.0324703	0.576627
Them4	Acyl-coenzyme A thioesterase THEM4	0.0885975	0.576434
Rapgef6	Rap guanine nucleotide exchange factor (GEF) 6	1.04339	0.576126
H3c1	Histone H3.1	0.149989	0.575999
Trio	Triple functional domain protein	-0.107814	0.575803
Prex1	Phosphatidylinositol 3,4,5-trisphosphate-dependent Rac exchanger 1 protein	-0.419965	0.575324
Snrpf	Small nuclear ribonucleoprotein F	-0.187357	0.575308
Irgq	Immunity-related GTPase family Q protein	0.196585	0.575199
Amph	Amphiphysin	-0.104559	0.5751
Glyr1	Putative oxidoreductase GLYR1	0.355151	0.575083
Adss1	Adenylosuccinate synthetase isozyme 1	0.110223	0.574901
Rab31	Ras-related protein Rab-31	0.120492	0.57481
Ccny	Cyclin-Y	-0.17186	0.574686
Tln1	Talin-1	-0.0520049	0.574579
Gabarapl1	Gamma-aminobutyric acid receptor-associated protein-like 1	0.165613	0.574579
Necab1	N-terminal EF-hand calcium-binding protein 1	-0.488536	0.574057
Pepd	Xaa-Pro dipeptidase	0.0397841	0.572339
Lactb	Serine beta-lactamase-like protein LACTB, mitochondrial	-0.263058	0.571902
Bid	BH3-interacting domain death agonist	-0.302274	0.57178
Stim2	Stromal interaction molecule 2	0.817827	0.571753
Kcnab2	Voltage-gated potassium channel subunit beta-2	0.0718047	0.571596
Zmpste24	CAAX prenyl protease 1 homolog	0.15963	0.57135
Gatd3a	Glutamine amidotransferase-like class 1 domain-containing protein 3A, mitochondrial	-0.149185	0.571171
Hnrnpc	Heterogeneous nuclear ribonucleoproteins C1/C2	-0.090793	0.570627
Mecr	Enoyl-[acyl-carrier-protein] reductase, mitochondrial	-0.10899	0.56997
Vcan	Versican core protein	-0.134438	0.569042
Cdk5	Cyclin-dependent-like kinase 5	0.0990206	0.568809
Avl9	Late secretory pathway protein AVL9 homolog	-0.0800079	0.568797
Mrpl10	39S ribosomal protein L10, mitochondrial	-0.241683	0.568287
Prxl2a	Peroxiredoxin-like 2A	0.0779247	0.568105
Hkdc1	Hexokinase HKDC1	0.267113	0.567377
Rps9	40S ribosomal protein S9	0.103231	0.56691
Ranbp3	Ran-binding protein 3	0.124561	0.566437
Huwe1	E3 ubiquitin-protein ligase HUWE1	-0.0639672	0.566199
Snrpd2	Small nuclear ribonucleoprotein Sm D2	0.517365	0.565431
Clic4	Chloride intracellular channel protein 4	0.107308	0.565117
Eif5	Eukaryotic translation initiation factor 5	0.0856467	0.565057
Nfs1	Cysteine desulfurase, mitochondrial	-0.0669929	0.565002
Stoml2	Stomatin-like protein 2, mitochondrial	-0.128758	0.564862
Pank2	Pantothenate kinase 2	0.576808	0.564617
Pank3	Pantothenate kinase 3	0.576808	0.564617
Pank1	Pantothenate kinase 1	0.576808	0.564617
Akr7a2	Aflatoxin B1 aldehyde reductase member 2	-0.0445368	0.564554
Rpn2	Dolichyl-diphosphooligosaccharide--protein glycosyltransferase subunit 2	0.085357	0.564494
Map6	Microtubule-associated protein 6	-0.0951243	0.563519
Ythdf2	YTH domain-containing family protein 2	0.152661	0.563183
Ythdf3	YTH domain-containing family protein 3	0.152661	0.563183
Ythdf1	YTH domain-containing family protein 1	0.152661	0.563183
Mdh1	Malate dehydrogenase, cytoplasmic	0.0308775	0.56262
Pdlim5	PDZ and LIM domain protein 5	0.147774	0.561998
Rab33a	Ras-related protein Rab-33A	0.118474	0.560737
Rab33b	Ras-related protein Rab-33B	0.118474	0.560737
Impa1	Inositol monophosphatase 1	0.0441228	0.560319
Wdr48	WD repeat-containing protein 48	-0.303094	0.560263
Metap2	Methionine aminopeptidase 2	-0.0942356	0.560189
Aldh4a1	Delta-1-pyrroline-5-carboxylate dehydrogenase, mitochondrial	-0.078887	0.559777
Myh11	Myosin-11	0.111698	0.559222
Sra1	Steroid receptor RNA activator 1	0.656134	0.558844
Psmc6	26S proteasome regulatory subunit 10B	-0.0742252	0.558527
Tmsb10	Thymosin beta-10	-0.210573	0.557421
Clcc1	Chloride channel CLIC-like protein 1	-0.262002	0.557401
Fxyd6	FXYD domain-containing ion transport regulator 6	-0.176116	0.556287
Prkar2a	cAMP-dependent protein kinase type II-alpha regulatory subunit	-0.0419286	0.555613
Tubb4b	Tubulin beta-4B chain	0.0203367	0.555608
Tkt	Transketolase	0.0294312	0.55542
MGI:1918234	Ester hydrolase C11orf54 homolog	-0.175439	0.555303
Ptprd	Receptor-type tyrosine-protein phosphatase delta	-0.059561	0.554616
Hnrnpa2b1	Heterogeneous nuclear ribonucleoproteins A2/B1	-0.132674	0.554425
Vps29	Vacuolar protein sorting-associated protein 29	-0.0432855	0.554265
Phf24	PHD finger protein 24	0.0829326	0.553975
Phgdh	D-3-phosphoglycerate dehydrogenase	-0.0949163	0.553899
Mtnd3	NADH-ubiquinone oxidoreductase chain 3	0.208236	0.55238
Gdap1	Ganglioside-induced differentiation-associated protein 1	0.081945	0.551901
Ivd	Isovaleryl-CoA dehydrogenase, mitochondrial	-0.11395	0.550902
	(Bos taurus) Thymosin beta-9	-0.211597	0.550636
Snca	Alpha-synuclein	-0.150968	0.550589
Rdx	Radixin	-0.0305563	0.550545
Snrpg	Small nuclear ribonucleoprotein G	-0.175373	0.550066
Aldh1b1	Aldehyde dehydrogenase X, mitochondrial	-0.0887423	0.549781
Atp2a3	Sarcoplasmic/endoplasmic reticulum calcium ATPase 3	0.115657	0.549561
Eif2s2	Eukaryotic translation initiation factor 2 subunit 2	0.100379	0.549531
Lasp1	LIM and SH3 domain protein 1	-0.124857	0.549423
Mras	Ras-related protein M-Ras	-0.0961323	0.548767
Snap47	Synaptosomal-associated protein 47	0.0683891	0.548623
Nxf1	Nuclear RNA export factor 1	-0.2708	0.548613
Hnrnpdl	Heterogeneous nuclear ribonucleoprotein D-like	-0.130468	0.548545
Add1	Alpha-adducin	0.0412602	0.548274
Erlin1	Erlin-1	-0.121745	0.547868
Pak2	Serine/threonine-protein kinase PAK 2	-0.0413821	0.547305
Idh3b	Isocitrate dehydrogenase [NAD] subunit, mitochondrial	0.0573217	0.546601
Anp32e	Acidic leucine-rich nuclear phosphoprotein 32 family member E	-0.0751939	0.546594
Dip2c	DMAP-interaction domain-containing protein	0.158327	0.546552
Wdr41	WD repeat-containing protein 41	-0.213323	0.546214
Myh9	Myosin-9	0.060707	0.545983
Spryd7	SPRY domain-containing protein 7	-0.335758	0.545232
Spop	Speckle-type POZ protein	-0.229799	0.544718
Tuba1c	Tubulin alpha-1C chain	0.0399337	0.544283
Hibadh	3-hydroxyisobutyrate dehydrogenase, mitochondrial	0.0910086	0.543992
Cs	Citrate synthase, mitochondrial	0.0522811	0.543951
Rundc3b	RUN domain-containing protein 3B	-0.174132	0.543451
Rftn1	Raftlin	-0.222886	0.543026
Iqsec2	IQ motif and SEC7 domain-containing protein 2	0.0540037	0.542088
Bcl2l13	Bcl-2-like protein 13	0.0956944	0.541961
Slain2	SLAIN motif-containing protein 2	-0.394391	0.541644
Atg2b	Autophagy-related protein 2 homolog B	-0.2833	0.541462
Pnn	Pinin	-0.392872	0.541113
Nckipsd	NCK-interacting protein with SH3 domain	-0.0934133	0.540193
Ube2v2	Ubiquitin-conjugating enzyme E2 variant 2	-0.0542695	0.539986
Acot6	Acyl-coenzyme A thioesterase 6	-0.201323	0.539425
Acot4	Peroxisomal succinyl-coenzyme A thioesterase	-0.201323	0.539425
Acot5	Acyl-coenzyme A thioesterase 5	-0.201323	0.539425
Acot3	Acyl-coenzyme A thioesterase 3	-0.201323	0.539425
Ahsa1	Activator of 90 kDa heat shock protein ATPase homolog 1	0.0527154	0.538456
Nt5c2	Cytosolic purine 5'-nucleotidase	-0.592224	0.538255
Prkcsh	Glucosidase 2 subunit beta	-0.0742299	0.538237
Actr2	Actin-related protein 2	0.0368675	0.537971
Ces1d	Carboxylesterase 1D	-0.260331	0.537388
Ces1b	Carboxylic ester hydrolase	-0.260331	0.537388
Ces1	Liver carboxylesterase 1	-0.260331	0.537388
Ces1a	Carboxylic ester hydrolase	-0.260331	0.537388
Ces1c	Carboxylesterase 1C	-0.260331	0.537388
	Cytochrome c - Bos taurus (Bovine).	0.0642355	0.536704
Nt5c	5'(3')-deoxyribonucleotidase, cytosolic type	-0.137865	0.536572
Rps2	40S ribosomal protein S2	0.0909397	0.536045
Arrb1	Beta-arrestin-1	-0.0517707	0.536043
Cand1	Cullin-associated NEDD8-dissociated protein 1	0.0608398	0.535539
Elp1	Elongator complex protein 1	0.081531	0.535317
Ube2l3	Ubiquitin-conjugating enzyme E2 L3	-0.143949	0.535213
Atp5pd	ATP synthase subunit d, mitochondrial	-0.127834	0.534522
Tmem214	Transmembrane protein 214	0.179975	0.533749
Gdpd1	Lysophospholipase D GDPD1	0.11545	0.533398
Cyp2d22	Cytochrome P450 CYP2D22	0.183924	0.5332
Hcn1	Potassium/sodium hyperpolarization-activated cyclic nucleotide-gated channel 1	0.139202	0.533148
Syn1	Synapsin-1	-0.0908741	0.53256
Wasf2	Wiskott-Aldrich syndrome protein family member 2	0.565447	0.532395
Tjp2	Tight junction protein ZO-2	-0.06016	0.532324
Dazap1	DAZ-associated protein 1	0.314816	0.532016
Suox	Sulfite oxidase, mitochondrial	-0.19575	0.531842
Ptpn23	Tyrosine-protein phosphatase non-receptor type 23	-0.121773	0.531625
Ak3	GTP:AMP phosphotransferase AK3, mitochondrial	-0.0852428	0.531496
Ppp3cb	Serine/threonine-protein phosphatase 2B catalytic subunit beta isoform	-0.0625436	0.531496
Vps35l	VPS35 endosomal protein sorting factor-like	0.289476	0.531425
Lpgat1	Acyl-CoA:lysophosphatidylglycerol acyltransferase 1	0.080713	0.531252
Ccdc93	Coiled-coil domain-containing protein 93	-0.219496	0.531014
Snx30	Sorting nexin-30	0.126935	0.530928
MGI:1914576	UPF0687 protein C20orf27 homolog	0.094687	0.530638
Dlat	Dihydrolipoyllysine-residue acetyltransferase component of pyruvate dehydrogenase complex, mitochondrial	-0.0467866	0.530538
Pde4d	cAMP-specific 3',5'-cyclic phosphodiesterase 4D	0.15363	0.530414
Hgs	Hepatocyte growth factor-regulated tyrosine kinase substrate	-0.050535	0.529563
Fbxo22	F-box only protein 22	0.139978	0.529436
Gpr101	Probable G-protein coupled receptor 101	-0.160941	0.529273
MGI:1914407	Protein C8orf37 homolog	0.130128	0.529235
Rab3d	Ras-related protein Rab-3D	-0.0557895	0.529127
Syngr1	Synaptogyrin-1	-0.0834137	0.528872
Vps13a	Vacuolar protein sorting-associated protein 13A	0.531761	0.52869
Kifap3	Kinesin-associated protein 3	-0.217143	0.528484
Tax1bp1	Tax1-binding protein 1 homolog	0.25362	0.528324
Kcna2	Potassium voltage-gated channel subfamily A member 2	0.109182	0.528121
Usp9x	Probable ubiquitin carboxyl-terminal hydrolase FAF-X	-0.0803608	0.527594
MGI:1914330	Small membrane A-kinase anchor protein	0.298662	0.526939
Set	Protein SET	-0.07257	0.526833
Slc9a6	Sodium/hydrogen exchanger	-0.147047	0.526711
Gapdh	Glyceraldehyde-3-phosphate dehydrogenase	-0.0508787	0.526671
Fyn	Tyrosine-protein kinase Fyn	0.0760169	0.526474
Gprin1	G protein-regulated inducer of neurite outgrowth 1	-0.0658257	0.525616
Zc3h4	Zinc finger CCCH domain-containing protein 4	-0.372401	0.525514
Timm9	Mitochondrial import inner membrane translocase subunit Tim9	-0.142801	0.525363
Psma1	Proteasome subunit alpha type-1	-0.081458	0.525171
Aarsd1	Alanyl-tRNA editing protein Aarsd1	-0.193508	0.524856
Vsnl1	Visinin-like protein 1	0.0624826	0.524289
Ddost	Dolichyl-diphosphooligosaccharide--protein glycosyltransferase 48 kDa subunit	0.0694704	0.523381
Gstz1	Maleylacetoacetate isomerase	-0.105923	0.522864
Mag	Myelin-associated glycoprotein	0.11073	0.522441
Slc4a10	Sodium-driven chloride bicarbonate exchanger	0.0582002	0.522417
Nras	GTPase NRas	0.0403547	0.52232
Rpl7	60S ribosomal protein L7	0.098249	0.521776
Gm10358	Glyceraldehyde-3-phosphate dehydrogenase	-0.0471124	0.521486
Usp47	Ubiquitin carboxyl-terminal hydrolase 47	-0.513979	0.521189
Vti1b	Vesicle transport through interaction with t-SNAREs homolog 1B	0.226868	0.521103
Pcyox1	Prenylcysteine oxidase	0.0542771	0.519962
Fkbp3	Peptidyl-prolyl cis-trans isomerase FKBP3	-0.0935861	0.519587
Slc4a4	Electrogenic sodium bicarbonate cotransporter 1	0.0686358	0.519549
Myl6b	Myosin light chain 6B	-0.0955555	0.518774
Ywhah	14-3-3 protein eta	0.0897312	0.518569
Psmd3	26S proteasome non-ATPase regulatory subunit 3	-0.0618447	0.518561
Lrrfip2	Leucine-rich repeat flightless-interacting protein 2	-0.279983	0.517531
H4c2	Histone H4	0.10424	0.517517
Smpd3	Sphingomyelin phosphodiesterase 3	-0.177439	0.516871
Pfkl	ATP-dependent 6-phosphofructokinase, liver type	0.0287809	0.516744
Dpysl5	Dihydropyrimidinase-related protein 5	-0.0895495	0.516489
Ctbp2	C-terminal-binding protein 2	-0.067685	0.516124
Clip2	CAP-Gly domain-containing linker protein 2	-0.091679	0.516111
Rangap1	Ran GTPase-activating protein 1	0.384884	0.515818
Sod1	Superoxide dismutase [Cu-Zn]	-0.185836	0.515064
Slc9a7	Sodium/hydrogen exchanger 7	0.35484	0.513614
	Enolase 2 - Saccharomyces cerevisiae (Baker's yeast).	-0.420888	0.513515
	Enolase 1 - Saccharomyces cerevisiae (Baker's yeast).	-0.420888	0.513515
Ca14	Carbonic anhydrase 14	0.100621	0.513387
Usp9y	USP domain-containing protein	-0.216883	0.51304
Cdc16	Cell division cycle protein 16 homolog	0.589906	0.512913
Vps72	Vacuolar protein sorting-associated protein 72 homolog	0.787128	0.512423
Eci1	Enoyl-CoA delta isomerase 1, mitochondrial	-0.0358574	0.512061
Mecp2	Methyl-CpG-binding protein 2	0.0577422	0.51202
Vps4b	Vacuolar protein sorting-associated protein 4B	0.185135	0.511954
Adcyap1	Pituitary adenylate cyclase-activating polypeptide	-0.369105	0.511859
Crocc	Rootletin	-0.281679	0.511686
Elavl3	ELAV-like protein 3	-0.0836828	0.511264
Aldh1l2	Mitochondrial 10-formyltetrahydrofolate dehydrogenase	0.0655227	0.510424
Atr	Serine/threonine-protein kinase ATR	-0.206391	0.510283
Txnl1	Thioredoxin-like protein 1	-0.0795577	0.510119
Aimp2	Aminoacyl tRNA synthase complex-interacting multifunctional protein 2	-0.10902	0.510062
Pip4k2c	Phosphatidylinositol 5-phosphate 4-kinase type-2 gamma	-0.210994	0.509523
Dag1	Dystroglycan	0.197456	0.507826
Nckap1	Nck-associated protein 1	0.031856	0.507503
Aldoart2	Fructose-bisphosphate aldolase	-0.0978099	0.50726
Casc4	Protein CASC4	-0.26996	0.506258
Gabra1	Gamma-aminobutyric acid receptor subunit alpha-1	0.0647204	0.506119
Atcay	Caytaxin	0.0844942	0.506114
Sncb	Beta-synuclein	-0.126429	0.505586
C2cd2l	Phospholipid transfer protein C2CD2L	0.114628	0.505022
Dync1i1	Cytoplasmic dynein 1 intermediate chain 1	-0.0379351	0.50502
Prodh	Proline dehydrogenase 1, mitochondrial	-0.140216	0.504194
Ak4	Adenylate kinase 4, mitochondrial	-0.151765	0.503408
Lrp5	Low-density lipoprotein receptor-related protein 5	-0.112551	0.503196
Lrp6	Low-density lipoprotein receptor-related protein 6	-0.112551	0.503196
Dgkb	Diacylglycerol kinase beta	0.116941	0.502517
Pea15	Astrocytic phosphoprotein PEA-15	-0.115253	0.502275
Carmil1	F-actin-uncapping protein LRRC16A	0.164669	0.501989
Blmh	Bleomycin hydrolase	0.127078	0.501553
Hadh	Hydroxyacyl-coenzyme A dehydrogenase, mitochondrial	-0.120212	0.501546
Agrn	Agrin	-0.210663	0.501277
Ap2s1	AP-2 complex subunit sigma	0.0654441	0.501221
Atp5f1e	ATP synthase subunit epsilon, mitochondrial	0.0756504	0.500717
Pomc	Pro-opiomelanocortin	1.55639	0.500437
	no description	-0.0885178	0.500169
Slc8a1	Sodium/calcium exchanger 1	-0.0523576	0.500054
Marcks	Myristoylated alanine-rich C-kinase substrate	-0.154874	0.499743
Dcun1d1	DCN1-like protein 1	0.160146	0.499211
Abca1	Phospholipid-transporting ATPase ABCA1	-0.471755	0.499016
Hist2h2aa1	Histone H2A type 2-A	0.0653787	0.498267
Hist2h2ac	Histone H2A type 2-C	0.0653787	0.498267
Rbbp9	Putative hydrolase RBBP9	0.0305581	0.498211
Rgs6	Regulator of G-protein signaling 6	0.102418	0.49805
Timm50	Mitochondrial import inner membrane translocase subunit TIM50	0.0993846	0.497639
Mdh2	Malate dehydrogenase, mitochondrial	-0.0616574	0.49761
Sos1	Son of sevenless homolog 1	-0.149392	0.497312
Serpinb9	SERPIN domain-containing protein	0.499092	0.497248
Hibch	3-hydroxyisobutyryl-CoA hydrolase, mitochondrial	-0.0598092	0.497039
Eif5a2	Eukaryotic translation initiation factor 5A-2	-0.0629199	0.497011
Acsl3	Long-chain-fatty-acid--CoA ligase 3	0.120711	0.49662
Atp5mg	ATP synthase subunit g, mitochondrial	0.0636409	0.495845
Nme1	Nucleoside diphosphate kinase A	-0.0782873	0.495573
Cpsf6	Cleavage and polyadenylation specificity factor subunit 6	-0.0682979	0.49553
Csrp1	Cysteine and glycine-rich protein 1	-0.133881	0.495128
Agap1	Arf-GAP with GTPase, ANK repeat and PH domain-containing protein 1	0.400833	0.495061
Mrps11	28S ribosomal protein S11, mitochondrial	-0.285989	0.494955
Mcat	Malonyl-CoA-acyl carrier protein transacylase, mitochondrial	-0.139513	0.494612
Celf4	CUGBP Elav-like family member 4	0.117223	0.494574
Ndn	Necdin	0.320806	0.494509
Arpc4	Actin-related protein 2/3 complex subunit 4	0.0508346	0.494453
Rps3	40S ribosomal protein S3	0.0755744	0.49438
Psmb4	Proteasome subunit beta type-4	-0.127419	0.494203
Pdk3	[Pyruvate dehydrogenase (acetyl-transferring)] kinase isozyme 3, mitochondrial	0.229222	0.493592
Ttr	Transthyretin	-0.197776	0.493254
Camsap2	Calmodulin-regulated spectrin-associated protein 2	-0.174356	0.493232
Itgb1	Integrin beta-1	-0.129923	0.493222
Ndufa7	NADH dehydrogenase [ubiquinone] 1 alpha subcomplex subunit 7	-0.0872539	0.493119
Phb	Prohibitin	-0.0406098	0.492914
Dnajb1	DnaJ homolog subfamily B member 1	-0.0886618	0.491936
Epdr1	Mammalian ependymin-related protein 1	-0.124391	0.491818
Slc6a2	Sodium-dependent noradrenaline transporter	0.156056	0.490902
Slc6a8	Sodium- and chloride-dependent creatine transporter 1	0.156056	0.490902
Slc6a3	Sodium-dependent dopamine transporter	0.156056	0.490902
Slc6a6	Sodium- and chloride-dependent taurine transporter	0.156056	0.490902
Slc6a12	Sodium- and chloride-dependent betaine transporter	0.156056	0.490902
Slc6a13	Sodium- and chloride-dependent GABA transporter 2	0.156056	0.490902
Arhgap35	Rho GTPase-activating protein 35	0.058331	0.490863
Nudt3	Diphosphoinositol polyphosphate phosphohydrolase 1	0.0591619	0.490655
Lypla1	Acyl-protein thioesterase 1	-0.102797	0.490351
Mrps18b	28S ribosomal protein S18b, mitochondrial	0.814198	0.489984
Clint1	Clathrin interactor 1	-0.168097	0.489942
Tubb2b	Tubulin beta-2B chain	0.011527	0.489838
Glo1	Lactoylglutathione lyase	-0.135892	0.489414
Mtmr9	Myotubularin-related protein 9	0.247404	0.488674
H2afj	Histone H2A.J	0.0637387	0.487483
Rab22a	Ras-related protein Rab-22A	0.101748	0.486921
Coro1a	Coronin-1A	-0.0966964	0.48686
Rpl29	60S ribosomal protein L29	0.0383272	0.486693
Exoc4	Exocyst complex component 4	0.0574849	0.486688
Ccdc124	Coiled-coil domain-containing protein 124	0.550709	0.486526
Ppp1cc	Serine/threonine-protein phosphatase PP1-gamma catalytic subunit	-0.0531479	0.486009
Sdf2l1	Stromal cell-derived factor 2-like protein 1	0.593861	0.485669
Napg	Gamma-soluble NSF attachment protein	-0.0969067	0.485661
Gphn	Gephyrin	-0.0376571	0.485073
Wipf2	WAS/WASL-interacting protein family member 2	-0.108138	0.485049
Smarca2	Probable global transcription activator SNF2L2	-0.581536	0.484875
Dynlrb1	Dynein light chain roadblock-type 1	-0.112496	0.48442
RTRAF	RNA transcription, translation and transport factor protein	-0.0669123	0.484327
Dctn3	Dynactin subunit 3	-0.0508255	0.484001
H1-4	Histone H1.4	0.0512878	0.483684
	(Bos taurus) Apolipoprotein A-I precursor	0.280389	0.483103
Eef1b	Elongation factor 1-beta	-0.102242	0.482977
Prdx5	Peroxiredoxin-5, mitochondrial	-0.0833314	0.481852
Slc17a7	Vesicular glutamate transporter 1	-0.208589	0.481683
Cops7a	COP9 signalosome complex subunit 7a	-0.0676514	0.480856
H2ac1	Histone H2A	0.063895	0.480813
Rragc	Ras-related GTP-binding protein C	-0.152963	0.480265
Cstf2	Cleavage stimulation factor subunit 2	-0.20233	0.480068
Tanc2	Protein TANC2	0.154304	0.478933
Slc25a1	Tricarboxylate transport protein, mitochondrial	0.0952529	0.478927
Rps6ka1	Ribosomal protein S6 kinase alpha-1	-0.0976789	0.478781
Rps6ka3	Ribosomal protein S6 kinase alpha-3	-0.0976789	0.478781
Rps15a	40S ribosomal protein S15a	0.114179	0.478239
Hivep1	Zinc finger protein 40	-0.0802696	0.477463
Mtdh	Protein LYRIC	-0.079211	0.476945
Snx6	Sorting nexin-6	-0.0373655	0.476796
Ugp2	UTP--glucose-1-phosphate uridylyltransferase	-0.0531811	0.476728
Rpl24	60S ribosomal protein L24	0.0600044	0.476066
Nat14	N-acetyltransferase 14	-0.290709	0.475989
Wdr45	WD repeat domain phosphoinositide-interacting protein 4	0.219769	0.475782
Slc1a6	Excitatory amino acid transporter 4	0.110992	0.474857
Spcs2	Signal peptidase complex subunit 2	-0.329036	0.474209
Cluh	Clustered mitochondria protein homolog	-0.104497	0.472791
Pld2	Phospholipase D2	0.396871	0.472356
Nucb1	Nucleobindin-1	-0.093059	0.472184
S100b	Protein S100-B	-0.202529	0.471677
Clpb	Caseinolytic peptidase B protein homolog	-0.106371	0.471593
Nadk2	NAD kinase 2, mitochondrial	0.0886424	0.47108
Vps50	Syndetin	0.726452	0.471077
Ppp5c	Serine/threonine-protein phosphatase 5	-0.0589594	0.470834
Rp2	Protein XRP2	-0.115249	0.470143
Tnpo3	Transportin-3	-0.0891221	0.469658
Septin8	Septin-8	-0.0535051	0.469395
H2ac7	Histone H2A type 1-D	0.0633491	0.468986
H2ac8	Histone H2A type 1-E	0.0633491	0.468986
H2ac4	Histone H2A type 1-B	0.0633491	0.468986
Hist1h2ac	Histone H2A type 1-C	0.0633491	0.468986
Hist1h2an	Histone H2A type 1-N	0.0633491	0.468986
Hist1h2ao	Histone H2A type 1-O	0.0633491	0.468986
H2ac11	Histone H2A type 1-G	0.0633491	0.468986
H2ac13	Histone H2A type 1-I	0.0633491	0.468986
Hist1h2ap	Histone H2A type 1-P	0.0633491	0.468986
Hist3h2a	Histone H2A type 3	0.0633491	0.468986
Hist1h2ah	Histone H2A type 1-H	0.0633491	0.468986
Hist1h2af	Histone H2A type 1-F	0.0633491	0.468986
H2ac15	Histone H2A type 1-K	0.0633491	0.468986
Hprt1	Hypoxanthine-guanine phosphoribosyltransferase	0.046299	0.468911
Ina	Alpha-internexin	0.0520921	0.468852
Mapt	Microtubule-associated protein tau	-0.089587	0.468723
Grm5	Metabotropic glutamate receptor 5	-0.0857297	0.468538
Fkbp5	Peptidyl-prolyl cis-trans isomerase FKBP5	0.744143	0.467666
Gpr158	Probable G-protein coupled receptor 158	-0.0417851	0.467656
Sort1	Sortilin	-0.109299	0.467136
Nrcam	Neuronal cell adhesion molecule	-0.0847693	0.466906
Chmp1a	Charged multivesicular body protein 1a	-0.141898	0.466483
Akr1a1	Aldo-keto reductase family 1 member A1	-0.0577999	0.466395
Tuba1a	Tubulin alpha-1A chain	0.0330302	0.466274
Dync1i2	Cytoplasmic dynein 1 intermediate chain 2	-0.234323	0.465888
Sh3bgrl3	SH3 domain-binding glutamic acid-rich-like protein 3	-0.124058	0.465474
Bckdhb	2-oxoisovalerate dehydrogenase subunit beta, mitochondrial	0.0990811	0.465211
Isca2	Iron-sulfur cluster assembly 2 homolog, mitochondrial	-0.0968097	0.465091
Ptpa	Serine/threonine-protein phosphatase 2A activator	0.11022	0.463979
Galnt2	Polypeptide N-acetylgalactosaminyltransferase 2	-0.184535	0.463819
Aspa	Aspartoacylase	0.0905478	0.463741
Mtch1	Mitochondrial carrier homolog 1	0.0496147	0.463435
Lgi3	Leucine-rich repeat LGI family member 3	0.107084	0.463274
Cc2d1a	Coiled-coil and C2 domain-containing protein 1A	-0.183674	0.463025
Npc2	NPC intracellular cholesterol transporter 2	-0.216907	0.462877
Pnoc	Prepronociceptin	-0.314145	0.462822
Cntn2	Contactin-2	0.091465	0.462371
Ppp2r1a	Serine/threonine-protein phosphatase 2A 65 kDa regulatory subunit A alpha isoform	0.0530977	0.461608
Tpd52	Tumor protein D52	-0.257539	0.461539
Naa25	N-alpha-acetyltransferase 25, NatB auxiliary subunit	-0.277378	0.461327
Aamdc	Mth938 domain-containing protein	-0.069589	0.460752
Grb2	Growth factor receptor-bound protein 2	-0.0944636	0.460593
Hspe1	10 kDa heat shock protein, mitochondrial	-0.111435	0.460156
Cacng8	Voltage-dependent calcium channel gamma-8 subunit	0.0718279	0.459965
Cnrip1	CB1 cannabinoid receptor-interacting protein 1	-0.0767427	0.459921
Myl6	Myosin light polypeptide 6	-0.0939609	0.459647
Gpd2	Glycerol-3-phosphate dehydrogenase, mitochondrial	-0.0342177	0.459507
Exog	Nuclease EXOG, mitochondrial	0.0738101	0.459305
Reep5	Receptor expression-enhancing protein 5	-0.0426558	0.458946
Pcnp	PEST proteolytic signal-containing nuclear protein	-0.214767	0.45806
Papss1	Bifunctional 3'-phosphoadenosine 5'-phosphosulfate synthase 1	-0.0916268	0.45715
Gm3550	60S ribosomal protein L29	0.0431433	0.457057
Padi4	Protein-arginine deiminase type-4	0.0431433	0.457057
Maob	Amine oxidase [flavin-containing] B	0.0654602	0.457023
Ndufb1	NADH dehydrogenase [ubiquinone] 1 beta subcomplex subunit 1	0.15756	0.45633
Nos1	Nitric oxide synthase, brain	-0.113169	0.456284
Slc8a3	Sodium/calcium exchanger 3	0.0888425	0.456197
Sv2a	Synaptic vesicle glycoprotein 2A	-0.0475042	0.455282
Eif3f	Eukaryotic translation initiation factor 3 subunit F	-0.08655	0.455206
C2cd5	C2 domain-containing protein 5	-0.10371	0.454607
Capn15	Calpain-15	-0.303045	0.454578
Lbr	Delta(14)-sterol reductase LBR	0.447745	0.45444
Rpl18	60S ribosomal protein L18	0.0639517	0.45417
Sfxn3	Sideroflexin-3	-0.0576341	0.453326
Sema7a	Semaphorin-7A	0.300428	0.453258
Stxbp3	Syntaxin-binding protein 3	-0.324409	0.453244
Tmx1	Thioredoxin-related transmembrane protein 1	0.100866	0.452813
Bola1	BolA-like protein 1	-0.165393	0.452775
Nat8l	N-acetylaspartate synthetase	0.201804	0.451449
Srr	Serine racemase	-0.142548	0.451242
Syne1	Nesprin-1	-0.297991	0.4509
Wdr1	WD repeat-containing protein 1	-0.0201109	0.4509
Aldob	Fructose-bisphosphate aldolase B	-0.103431	0.450709
MGI:2443049	UPF0183 protein C16orf70 homolog	-0.112782	0.450351
Gstm7	Glutathione S-transferase Mu 7	0.105755	0.450297
Cntn1	Contactin-1	-0.0431163	0.449859
Pgls	6-phosphogluconolactonase	-0.094894	0.449799
Srsf6	Serine/arginine-rich splicing factor 6	0.100073	0.448952
Ddx3y	ATP-dependent RNA helicase DDX3Y	0.0502796	0.4488
Adar	Double-stranded RNA-specific adenosine deaminase	-0.21908	0.448193
Rab36	Ras-related protein Rab-36	0.774135	0.447812
Ublcp1	Ubiquitin-like domain-containing CTD phosphatase 1	-0.195951	0.447772
Rwdd1	RWD domain-containing protein 1	-0.1025	0.447369
Nfu1	NFU1 iron-sulfur cluster scaffold homolog, mitochondrial	0.0585082	0.447085
Bsn	Protein bassoon	-0.126727	0.446728
Ppp2r2a	Serine/threonine-protein phosphatase 2A 55 kDa regulatory subunit B alpha isoform	0.0312167	0.446473
Nsfl1c	NSFL1 cofactor p47	-0.096001	0.446405
Gnai3	Guanine nucleotide-binding protein G(i) subunit alpha	0.0405465	0.445982
Rad23a	UV excision repair protein RAD23 homolog A	0.0893265	0.445704
Ndufaf2	NADH dehydrogenase [ubiquinone] 1 alpha subcomplex assembly factor 2	0.120088	0.445561
Epm2aip1	EPM2A-interacting protein 1	-0.131165	0.44552
Rapgef4	Rap guanine nucleotide exchange factor 4	0.0712737	0.445286
Cmtr1	Cap-specific mRNA (nucleoside-2'-O-)-methyltransferase 1	-0.20567	0.44519
Commd3	COMM domain-containing protein 3	-0.209051	0.444202
Acsf2	Medium-chain acyl-CoA ligase ACSF2, mitochondrial	-0.101412	0.444008
Eif2s1	Eukaryotic translation initiation factor 2 subunit 1	0.0843321	0.443742
Ruvbl1	RuvB-like 1	-0.113208	0.443424
Fubp1	Far upstream element-binding protein 1	-0.10129	0.443255
Sbf1	Myotubularin-related protein 5	-0.0570188	0.443237
Nln	Neurolysin, mitochondrial	-0.05394	0.442923
Ndufb6	NADH dehydrogenase [ubiquinone] 1 beta subcomplex subunit 6	0.0683345	0.442719
Rnf25	E3 ubiquitin-protein ligase RNF25	0.271327	0.442604
Camk2g	Calcium/calmodulin-dependent protein kinase type II subunit gamma	-0.147921	0.442395
Gsk3a	Glycogen synthase kinase-3 alpha	-0.0538107	0.441495
RO60	60 kDa SS-A/Ro ribonucleoprotein	0.0905582	0.441418
Ndufb4	NADH dehydrogenase [ubiquinone] 1 beta subcomplex subunit 4	0.0508422	0.440809
Tceal3	Transcription elongation factor A protein-like 3	-0.138387	0.44048
Pacsin1	Protein kinase C and casein kinase substrate in neurons protein 1	-0.112448	0.440043
Prph	Peripherin	0.348109	0.440035
Madd	MAP kinase-activating death domain protein	0.602799	0.440003
Dpysl2	Dihydropyrimidinase-related protein 2	-0.0701006	0.439868
H2afx	Histone H2AX	0.0425952	0.439685
Serinc1	Serine incorporator 1	0.0973591	0.439561
Zer1	Protein zer-1 homolog	-0.213372	0.439333
Ppp1r9a	Protein phosphatase 1, regulatory subunit 9A	-0.0946688	0.439154
Gmppb	Mannose-1-phosphate guanyltransferase beta	0.13731	0.439127
Armcx3	Armadillo repeat-containing X-linked protein 3	0.14367	0.438815
Vps35	Vacuolar protein sorting-associated protein 35	0.0542229	0.438356
Mcts1	Malignant T-cell-amplified sequence 1	0.063568	0.438153
U2af2	Splicing factor U2AF 65 kDa subunit	-0.106257	0.438125
Coa7	Cytochrome c oxidase assembly factor 7	-0.0713076	0.437954
Nlgn3	Neuroligin-3	0.0736017	0.437752
Fkbp4	Peptidyl-prolyl cis-trans isomerase FKBP4	-0.0261462	0.437125
Cyp51a1	Lanosterol 14-alpha demethylase	-0.126236	0.436844
Glrx5	Glutaredoxin-related protein 5, mitochondrial	-0.101163	0.436757
Atp5mpl	ATP synthase subunit ATP5MPL, mitochondrial	-0.133786	0.436137
Tpm3-rs7	Tropomyosin 3, related sequence 7	-0.130336	0.435433
Vasp	Vasodilator-stimulated phosphoprotein	-0.159715	0.435165
Tuba3a	Tubulin alpha-3 chain	0.0389248	0.433618
Abcd3	ATP-binding cassette sub-family D member 3	-0.282014	0.432954
Agk	Acylglycerol kinase, mitochondrial	0.0964984	0.432602
Dbnl	Drebrin-like protein	-0.128723	0.432402
Tpm1	Tropomyosin alpha-1 chain	-0.126768	0.431895
Rgs17	Regulator of G-protein signaling 17	-0.559163	0.431618
Mark1	Serine/threonine-protein kinase MARK1	0.0869667	0.430703
Pnkd	Probable hydrolase PNKD	0.0779392	0.430427
Gng7	Guanine nucleotide-binding protein G(I)/G(S)/G(O) subunit gamma-7	-0.250113	0.430384
Grsf1	G-rich sequence factor 1	-0.134101	0.429422
G6pdx	Glucose-6-phosphate 1-dehydrogenase X	0.040635	0.429276
Slc25a27	Solute carrier family 25, member 27	0.0759148	0.429129
Uba1y	Ubiquitin-like modifier-activating enzyme 1 Y	-0.0193564	0.428826
Tmed9	Transmembrane emp24 domain-containing protein 9	0.116485	0.428591
Etfa	Electron transfer flavoprotein subunit alpha, mitochondrial	-0.113467	0.428478
Lrrc57	Leucine-rich repeat-containing protein 57	-0.0961479	0.428457
Mpv17	Protein Mpv17	-0.0811632	0.428165
Mog	Myelin-oligodendrocyte glycoprotein	0.0847076	0.427989
Rhof	Rho-related GTP-binding protein RhoF	0.335632	0.427605
Pabpc1	Polyadenylate-binding protein 1	-0.0680945	0.427369
Hint2	Histidine triad nucleotide-binding protein 2, mitochondrial	-0.0734132	0.426632
Mapre3	Microtubule-associated protein RP/EB family member 3	0.0216459	0.426479
Sord	Sorbitol dehydrogenase	-0.0886259	0.425255
	(Bos taurus) Glucose-6-phosphate isomerase	-0.047094	0.425018
Srrm1	Serine/arginine repetitive matrix protein 1	0.185861	0.424629
Lbhd2	LBH domain-containing protein	-0.305167	0.423921
Mt3	Metallothionein-3	-0.0890639	0.423437
Scrn3	Secernin-3	-0.199629	0.423314
Dynll2	Dynein light chain 2, cytoplasmic	-0.0336764	0.423298
Trap1	Heat shock protein 75 kDa, mitochondrial	-0.0714698	0.422921
Naif1	Nuclear apoptosis-inducing factor 1	-0.36069	0.422621
Prepl	Prolyl endopeptidase-like	-0.0546729	0.422509
Fam98b	Protein FAM98B	-0.0697546	0.421967
Ociad1	OCIA domain-containing protein 1	-0.0987495	0.421913
Rps7	40S ribosomal protein S7	0.0574771	0.421334
Znf207	BUB3-interacting and GLEBS motif-containing protein ZNF207	0.130311	0.4213
Atrn	Attractin	0.202303	0.42055
Gatb	Glutamyl-tRNA(Gln) amidotransferase subunit B, mitochondrial	0.10283	0.420321
Mapk3	Mitogen-activated protein kinase 3	-0.0697578	0.420257
Smarca5	SWI/SNF-related matrix-associated actin-dependent regulator of chromatin subfamily A member 5	-0.226988	0.420253
Cox5a	Cytochrome c oxidase subunit 5A, mitochondrial	-0.128958	0.420245
Pacsin2	Protein kinase C and casein kinase substrate in neurons protein 2	-0.0800661	0.419624
Tuba8	Tubulin alpha-8 chain	0.0430953	0.419422
Ube2j1	Ubiquitin-conjugating enzyme E2 J1	-0.355328	0.41933
Gstk1	Glutathione S-transferase kappa 1	-0.0918331	0.418865
Slirp	SRA stem-loop-interacting RNA-binding protein, mitochondrial	-0.120476	0.418569
Stx1a	Syntaxin-1A	0.033593	0.418382
Anxa6	Annexin A6	-0.0730329	0.418061
Reep2	Receptor expression-enhancing protein 2	-0.0620761	0.418034
Mia3	Transport and Golgi organization protein 1 homolog	0.815658	0.41747
Cit	Citron Rho-interacting kinase	-0.0829563	0.417409
Tpm3	Tropomyosin alpha-3 chain	-0.11378	0.417329
Nrxn1	Neurexin-1	-0.0367684	0.417277
Exoc1	Exocyst complex component 1	0.0637808	0.416956
Stxbp6	Syntaxin-binding protein 6	-0.0997631	0.416889
Zranb2	Zinc finger Ran-binding domain-containing protein 2	0.0860363	0.416659
Ppp1cb	Serine/threonine-protein phosphatase PP1-beta catalytic subunit	-0.0493605	0.416434
Dmd	Dystrophin	-0.1111	0.416214
Timm8a1	Mitochondrial import inner membrane translocase subunit Tim8 A	-0.124929	0.415342
Carm1	Histone-arginine methyltransferase CARM1	0.0949118	0.415115
Prnp	Major prion protein	-0.0518064	0.41502
Septin7	Septin-7	-0.0502788	0.414764
Pde2a	cGMP-dependent 3',5'-cyclic phosphodiesterase	-0.0551551	0.41476
Ace	Angiotensin-converting enzyme	0.1652	0.414527
Omg	Oligodendrocyte-myelin glycoprotein	0.0407425	0.413471
Eif2s3x	Eukaryotic translation initiation factor 2 subunit 3, X-linked	-0.121243	0.413343
Plaa	Phospholipase A-2-activating protein	-0.0397453	0.412704
Armc8	Armadillo repeat-containing protein 8	-0.589234	0.412226
Rps28	40S ribosomal protein S28	-0.0993398	0.411984
Hspa4l	Heat shock 70 kDa protein 4L	0.0262299	0.411709
Hm13	Minor histocompatibility antigen H13	0.621312	0.411148
Pllp	Plasmolipin	0.139816	0.411024
Stxbp1	Syntaxin-binding protein 1	0.0338077	0.410787
Gria2	Glutamate receptor 2	-0.0784987	0.410578
Relch	RAB11-binding protein RELCH	-0.096296	0.410439
Add2	Beta-adducin	0.0341687	0.41033
Ddx39b	Spliceosome RNA helicase Ddx39b	0.0452992	0.410306
Kpna3	Importin subunit alpha-4	-0.091813	0.409765
Heph	Hephaestin	0.647726	0.409648
Reep1	Receptor expression-enhancing protein 1	-0.0743334	0.409236
Uqcr10	Cytochrome b-c1 complex subunit 9	-0.153577	0.409012
Ddx17	Probable ATP-dependent RNA helicase DDX17	-0.0501367	0.408882
Tarsl2	Threonine--tRNA ligase 2, cytoplasmic	0.158456	0.408753
Czib	CXXC motif containing zinc binding protein	-0.0948488	0.408147
Lnpk	Endoplasmic reticulum junction formation protein lunapark	0.083193	0.408071
Khsrp	Far upstream element-binding protein 2	-0.0878704	0.407865
Numbl	Numb-like protein	-0.0376515	0.407585
Ptpn11	Tyrosine-protein phosphatase non-receptor type 11	-0.0285398	0.407291
Rpl35a	60S ribosomal protein L35a	0.0984079	0.407044
Gstm2	Glutathione S-transferase Mu 2	0.0882402	0.406833
Fxr2	Fragile X mental retardation syndrome-related protein 2	0.15522	0.406768
Septin4	Septin-4	-0.0561353	0.406538
MGI:1916801	Uncharacterized protein C1orf198 homolog	-0.091173	0.406528
Fbxo41	F-box only protein 41	-0.20529	0.406072
Acat1	Acetyl-CoA acetyltransferase, mitochondrial	-0.0532415	0.405766
Rasgrf1	Ras-specific guanine nucleotide-releasing factor 1	0.0883598	0.405432
Dr1	Protein Dr1	-0.717341	0.405305
Hpca	Neuron-specific calcium-binding protein hippocalcin	0.0509385	0.405274
Pde6d	Retinal rod rhodopsin-sensitive cGMP 3',5'-cyclic phosphodiesterase subunit delta	-0.255579	0.405025
Coasy	Bifunctional coenzyme A synthase	-0.0739187	0.404959
Adam15	Disintegrin and metalloproteinase domain-containing protein 15	0.797339	0.404928
Erp44	Endoplasmic reticulum resident protein 44	-0.0815791	0.403403
Ralbp1	RalA-binding protein 1	-0.12063	0.403194
Hacd3	Very-long-chain (3R)-3-hydroxyacyl-CoA dehydratase 3	0.0510341	0.402723
Cops7b	COP9 signalosome complex subunit 7b	0.566593	0.402602
Itsn1	Intersectin-1	-0.0548615	0.402424
Oscp1	Protein OSCP1	-0.148258	0.40174
Me1	NADP-dependent malic enzyme	0.0233234	0.40171
Try4	Peptidase S1 domain-containing protein	0.101011	0.401331
Try5	Peptidase S1 domain-containing protein	0.101011	0.401331
Mtch2	Mitochondrial carrier homolog 2	0.0306414	0.400759
Hnrnpd	Heterogeneous nuclear ribonucleoprotein D0	-0.0792472	0.400712
Vps18	Vacuolar protein sorting-associated protein 18 homolog	-0.371911	0.400672
Csnk2a2	Casein kinase II subunit alpha'	-0.128641	0.400186
Eif5a	Eukaryotic translation initiation factor 5A-1	-0.0553695	0.399518
	(Bos taurus) Profilin-1	0.0715372	0.399485
Abcf1	ATP-binding cassette sub-family F member 1	0.20627	0.399471
Pdpk1	3-phosphoinositide-dependent protein kinase 1	0.155546	0.398389
Anln	Anillin	0.155714	0.398348
Atp9a	Probable phospholipid-transporting ATPase IIA	0.102632	0.398327
Grin1	Glutamate receptor ionotropic, NMDA 1	0.0555429	0.398303
Atxn2	Ataxin-2	0.081488	0.3982
Slc22a23	Solute carrier family 22 member 23	0.206378	0.398183
Mrpl40	39S ribosomal protein L40, mitochondrial	0.163464	0.398115
Ptges2	Prostaglandin E synthase 2	0.205868	0.39785
Cdipt	CDP-diacylglycerol--inositol 3-phosphatidyltransferase	0.0345722	0.3978
Arsb	Arylsulfatase B	0.760586	0.397642
Ccdc85c	Coiled-coil domain-containing protein 85C	-0.341893	0.39654
Nrgn	Neurogranin	-0.106659	0.396138
Rbx1	E3 ubiquitin-protein ligase RBX1	0.175757	0.396024
Hexb	Beta-hexosaminidase subunit beta	-0.0857912	0.396016
Gyg1	Glycogenin-1	0.0820604	0.395931
Me3	NADP-dependent malic enzyme, mitochondrial	-0.0376723	0.395609
Necap1	Adaptin ear-binding coat-associated protein 1	-0.086735	0.395586
Dctn1	Dynactin subunit 1	0.0231101	0.395159
Alg2	Alpha-1,3/1,6-mannosyltransferase ALG2	0.0458369	0.394783
Adcy5	Adenylate cyclase type 5	-0.109386	0.394593
Sgta	Small glutamine-rich tetratricopeptide repeat-containing protein alpha	-0.102114	0.394167
Tceal6	Transcription elongation factor A (SII)-like 6	-0.11585	0.393917
Cyld	Ubiquitin carboxyl-terminal hydrolase CYLD	0.114207	0.393553
Mtnd5	NADH-ubiquinone oxidoreductase chain 5	0.172627	0.393354
Adap1	ArfGAP with dual PH domains 1	0.092204	0.393351
Npm1	Nucleophosmin	-0.118558	0.392455
Tpi1	Triosephosphate isomerase	-0.0728886	0.392262
Aars	Alanine--tRNA ligase, cytoplasmic	0.0268563	0.392197
Bphl	Valacyclovir hydrolase	0.0581424	0.392181
Arvcf	Armadillo repeat protein deleted in velo-cardio-facial syndrome homolog	-0.118857	0.392164
Kif2b	Kinesin-like protein KIF2B	-0.0722113	0.391965
Cbarp	Voltage-dependent calcium channel beta subunit-associated regulatory protein	0.049694	0.391815
Serpina1e	Alpha-1-antitrypsin 1-5	0.151841	0.391384
Fxyd7	FXYD domain-containing ion transport regulator 7	-0.16248	0.39131
Mill1	Ig-like domain-containing protein	0.346967	0.391159
Rida	2-iminobutanoate/2-iminopropanoate deaminase	-0.166424	0.390741
Vamp2	Vesicle-associated membrane protein 2	-0.0454827	0.390502
Oat	Ornithine aminotransferase, mitochondrial	0.034447	0.39044
Ndufc2	NADH dehydrogenase [ubiquinone] 1 subunit C2	0.0298122	0.390376
Chid1	Chitinase domain-containing protein 1	-0.367392	0.390346
Cyct	Cytochrome c, testis-specific	0.0632506	0.390281
Arpc1b	Actin-related protein 2/3 complex subunit 1B	-0.0956046	0.389601
Rap1gds1	RAP1, GTP-GDP dissociation stimulator 1	0.0590635	0.389556
Trmt112	Multifunctional methyltransferase subunit TRM112-like protein	-0.158691	0.389488
Psmd10	26S proteasome non-ATPase regulatory subunit 10	0.373247	0.389463
Hnrnpul2	Heterogeneous nuclear ribonucleoprotein U-like protein 2	-0.0421315	0.38907
Entpd2	Ectonucleoside triphosphate diphosphohydrolase 2	-0.0718308	0.388764
	(Bos taurus) Similar to Gelsolin	-0.0767836	0.388764
Acaa1a	3-ketoacyl-CoA thiolase A, peroxisomal	-0.0506481	0.387752
Gfra1	GDNF family receptor alpha-1	-0.0731648	0.38741
Txn2	Thioredoxin, mitochondrial	-0.190582	0.387083
Pfn2	Profilin-2	0.0584294	0.386645
Ciapin1	Anamorsin	-0.106095	0.386608
Apmap	Adipocyte plasma membrane-associated protein	0.0676529	0.386539
Pdk1	[Pyruvate dehydrogenase (acetyl-transferring)] kinase isozyme 1, mitochondrial	0.127405	0.386517
Gpx1	Glutathione peroxidase 1	0.0532729	0.386509
Rbbp4	Histone-binding protein RBBP4	-0.0608195	0.386157
Slc12a9	Solute carrier family 12 member 9	-0.282244	0.385856
Vps26b	Vacuolar protein sorting-associated protein 26B	0.0625126	0.385722
Cacnb4	Voltage-dependent L-type calcium channel subunit beta-4	0.123119	0.38561
Serpina1a	Alpha-1-antitrypsin 1-1	0.1462	0.385073
Serpina1d	Alpha-1-antitrypsin 1-4	0.1462	0.385073
Serpina1c	Alpha-1-antitrypsin 1-3	0.1462	0.385073
Ppp2ca	Serine/threonine-protein phosphatase 2A catalytic subunit alpha isoform	0.0281574	0.384964
Rac3	Ras-related C3 botulinum toxin substrate 3	0.0560321	0.3849
Echs1	Enoyl-CoA hydratase, mitochondrial	-0.0437132	0.384607
Rock2	Rho-associated protein kinase 2	-0.0293314	0.384498
Ica1l	Islet cell autoantigen 1-like protein	0.212239	0.383455
Rdh14	Retinol dehydrogenase 14	-0.151362	0.38336
Ssbp1	Single-stranded DNA-binding protein, mitochondrial	-0.10601	0.383137
Pcid2	PCI domain-containing protein 2	0.131458	0.382367
Sirpa	Tyrosine-protein phosphatase non-receptor type substrate 1	0.0466178	0.382308
Vdac2	Voltage-dependent anion-selective channel protein 2	0.0217754	0.381805
Tmed4	Transmembrane emp24 domain-containing protein 4	0.17617	0.381336
Ecpas	Proteasome adapter and scaffold protein ECM29	-0.0447964	0.381192
Kcna6	Potassium voltage-gated channel subfamily A member 6	-0.880124	0.381078
Tceal5	Transcription elongation factor A protein-like 5	-0.124029	0.38103
Spred1	Sprouty-related, EVH1 domain-containing protein 1	0.106682	0.380972
Mest	Mesoderm-specific transcript protein	-0.617501	0.379647
Cd81	CD81 antigen	0.0755382	0.379646
Adamts17	A disintegrin-like and metallopeptidase (reprolysin type) with thrombospondin type 1 motif, 17	-0.102011	0.378825
Ube2m	NEDD8-conjugating enzyme Ubc12	-0.0311225	0.378788
Acsl6	Long-chain-fatty-acid--CoA ligase 6	0.0446554	0.378669
Ppme1	Protein phosphatase methylesterase 1	0.050683	0.378012
Tmx2	Thioredoxin-related transmembrane protein 2	0.0813095	0.377805
Atp2b4	Plasma membrane calcium-transporting ATPase 4	0.0355411	0.377293
	Tax_Id=9606 Gene_Symbol=ALB Isoform 1 of Serum albumin precursor	-0.152963	0.377141
	owl|P34935| 78 KD GLUCOSE REGULATED PROTEIN (GRP 78) (IMMUNOGLOBULIN HEAVY...	-0.0694115	0.376417
Sf1	Splicing factor 1	0.293792	0.376387
Arhgef7	Rho guanine nucleotide exchange factor 7	-0.0686608	0.376278
Babam2	BRISC and BRCA1-A complex member 2	0.0877494	0.376148
Pcdh9	Protocadherin 9	0.511816	0.375775
MGI:3039614	UPF0729 protein C18orf32 homolog	-0.123102	0.375486
Ywhae	14-3-3 protein epsilon	0.0308517	0.374923
Hnrnpa0	Heterogeneous nuclear ribonucleoprotein A0	0.103358	0.374909
Clip1	CAP-Gly domain-containing linker protein 1	-0.0680794	0.37488
Prkar1a	cAMP-dependent protein kinase type I-alpha regulatory subunit	-0.0449335	0.374835
Baiap2	Brain-specific angiogenesis inhibitor 1-associated protein 2	-0.0856237	0.374497
Acsl4	Long-chain-fatty-acid--CoA ligase 4	0.0936307	0.374484
Adrm1	Proteasomal ubiquitin receptor ADRM1	-0.0958533	0.37447
Gm9774	RPN13_C domain-containing protein	-0.0958533	0.37447
Lancl2	LanC-like protein 2	0.0841468	0.37422
Gbf1	SEC7 domain-containing protein	0.527782	0.374152
Srgap1	SLIT-ROBO Rho GTPase-activating protein 1	-0.0866624	0.37412
Sec22b	Vesicle-trafficking protein SEC22b	0.0555313	0.374109
Pkm	Pyruvate kinase PKM	-0.0453441	0.373955
Shank3	SH3 and multiple ankyrin repeat domains protein 3	-0.334236	0.373854
Sars	Serine--tRNA ligase, cytoplasmic	0.0174802	0.373724
Cisd1	CDGSH iron-sulfur domain-containing protein 1	0.0430622	0.373704
Rps25	40S ribosomal protein S25	-0.094841	0.37361
Lemd3	Inner nuclear membrane protein Man1	0.102402	0.373569
Cct8	T-complex protein 1 subunit theta	-0.0277407	0.37301
Plxna4	Plexin-A4	-0.0286811	0.372922
Grin2b	Glutamate receptor ionotropic, NMDA 2B	0.791373	0.372753
Banf1	Barrier-to-autointegration factor	-0.115847	0.372222
Eipr1	EARP and GARP complex-interacting protein 1	-0.05228	0.372162
Trim46	Tripartite motif-containing protein 46	0.709485	0.372158
Mtfr1l	Mitochondrial fission regulator 1-like	0.278356	0.372005
Fbxo6	F-box only protein 6	0.502981	0.371881
Cct6b	T-complex protein 1 subunit zeta-2	0.0878974	0.371828
Frrs1l	DOMON domain-containing protein FRRS1L	-0.206163	0.371257
Pi4ka	Phosphatidylinositol 4-kinase alpha	0.0631542	0.370408
Fdx2	Ferredoxin-2, mitochondrial	-0.468242	0.370347
Tmem109	Transmembrane protein 109	0.205835	0.370294
Tial1	Nucleolysin TIAR	-0.0880988	0.370224
Rab14	Ras-related protein Rab-14	0.0371424	0.37008
Necab2	N-terminal EF-hand calcium-binding protein 2	0.0724818	0.369766
Pcyt2	Ethanolamine-phosphate cytidylyltransferase	-0.0447957	0.369744
Ppm1g	Protein phosphatase 1G	0.176823	0.369317
Fermt2	Fermitin family homolog 2	-0.0573439	0.368918
Rpl8	60S ribosomal protein L8	-0.0276011	0.368703
Ssr3	Translocon-associated protein subunit gamma	-0.156678	0.368602
Serpinb6	Serpin B6	0.0833139	0.367954
Hspe1-rs1	CPN10-like protein	-0.0924269	0.367759
Braf	Serine/threonine-protein kinase B-raf	-0.114617	0.366654
Isoc2a	Isochorismatase domain-containing protein 2A	0.0751797	0.366572
Calb1	Calbindin	0.0705941	0.365586
Smu1	WD40 repeat-containing protein SMU1	0.0683786	0.365098
Coro7	Coronin-7	-0.67057	0.36498
Gsk3b	Glycogen synthase kinase-3 beta	-0.048017	0.364923
Sec61a2	Protein transport protein Sec61 subunit alpha isoform 2	0.548016	0.364805
Nt5dc3	5'-nucleotidase domain-containing protein 3	-0.0662303	0.364749
Flna	Filamin-A	0.227293	0.363417
Cntfr	Ciliary neurotrophic factor receptor subunit alpha	-0.140423	0.362961
Stx16	Syntaxin-16	0.208395	0.362637
Micos13	MICOS complex subunit MIC13	-0.0862949	0.362431
Uqcc2	Ubiquinol-cytochrome-c reductase complex assembly factor 2	0.136988	0.362121
Akap12	A-kinase anchor protein 12	-0.0622559	0.362115
Idh2	Isocitrate dehydrogenase [NADP], mitochondrial	-0.0478619	0.361757
Slc8a2	Sodium/calcium exchanger 2	0.0433303	0.361594
Mboat7	Lysophospholipid acyltransferase 7	0.0869267	0.361417
Magohb	Protein mago nashi homolog 2	-0.0632507	0.36128
Magoh	Protein mago nashi homolog	-0.0632507	0.36128
Rnmt	mRNA cap guanine-N7 methyltransferase	-0.0487192	0.360931
[truncated: 1,808 more rows]

## Sheet: Pituitary
GENE	DESCRIPTION	Log2 FC (KO/WT)	negLog P-value
Acot5	Acyl-coenzyme A thioesterase 5	0.673101	4.35394
Lamtor4	Ragulator complex protein LAMTOR4	-0.511792	2.37148
Hapln1	Hyaluronan and proteoglycan link protein 1	-0.937891	2.35631
Prl	Prolactin	-0.558001	2.32176
Lrg1	LRRCT domain-containing protein	0.670933	2.08828
Dctn4	Dynactin subunit 4	-0.556095	1.78061
Akap2	A-kinase anchor protein 2	0.575459	1.74486
Srp14	Signal recognition particle 14 kDa protein	-1.10975	1.64656
Sf3b1	Splicing factor 3B subunit 1	0.62585	1.63528
Krt78	IF rod domain-containing protein	0.688567	1.61513
Gh1	Somatotropin	-0.523203	1.53676
Lonp1	Lon protease homolog, mitochondrial	-0.531278	1.50595
Rps17	40S ribosomal protein S17	-1.09877	1.46844
Rpl38	60S ribosomal protein L38	-0.78997	1.41823
Rpl23	60S ribosomal protein L23	-1.24068	1.38718
Crispld2	Cysteine-rich secretory protein LCCL domain-containing 2	-0.671818	1.36827
Pi15	Peptidase inhibitor 15	-0.683258	1.33476
R3hdml	Peptidase inhibitor R3HDML	-0.683258	1.33476
Rps19	40S ribosomal protein S19	-0.906906	1.31606
Nfkb1	Nuclear factor NF-kappa-B p105 subunit	0.349768	3.54607
Acot3	Acyl-coenzyme A thioesterase 3	0.455169	3.25495
Wdr1	WD repeat-containing protein 1	0.281129	3.23902
Acot1	Acyl-coenzyme A thioesterase 1	0.251889	2.7573
Ppme1	Protein phosphatase methylesterase 1	0.198985	2.75138
Actr1a	Alpha-centractin	0.195564	2.67743
Clip2	CAP-Gly domain-containing linker protein 2	0.255351	2.64933
Tkt	Transketolase	0.403289	2.63546
Emc8	ER membrane protein complex subunit 8	0.277035	2.6129
Cct4	T-complex protein 1 subunit delta	0.188612	2.55295
Arl2	ADP-ribosylation factor-like protein 2	0.406365	2.44894
Hnrnpr	Heterogeneous nuclear ribonucleoprotein R	-0.420912	2.40811
Gmppb	Mannose-1-phosphate guanyltransferase beta	0.217808	2.3792
Sh3bgrl2	SH3 domain-binding glutamic acid-rich-like protein 2	0.409395	2.3638
Memo1	Protein MEMO1	0.349201	2.3615
Pycard	Apoptosis-associated speck-like protein containing a CARD	-0.280867	2.34563
Cct7	T-complex protein 1 subunit eta	0.207764	2.3157
Epdr1	Mammalian ependymin-related protein 1	0.387807	2.30318
Hdgfl3	Hepatoma-derived growth factor-related protein 3	-0.154174	2.29557
Aco1	Cytoplasmic aconitate hydratase	0.230666	2.25078
Cct3	T-complex protein 1 subunit gamma	0.129813	2.24975
Acot4	Peroxisomal succinyl-coenzyme A thioesterase	0.328185	2.16665
Acot6	Acyl-coenzyme A thioesterase 6	0.328185	2.16665
Gart	Trifunctional purine biosynthetic protein adenosine-3	0.176517	2.14486
Pcyt2	Ethanolamine-phosphate cytidylyltransferase	0.277575	2.12006
Gale	UDP-glucose 4-epimerase	0.12105	2.10832
Ift22	Intraflagellar transport protein 22 homolog	0.387806	2.10765
Phf5a	PHD finger-like domain-containing protein 5A	0.225597	2.10597
Ppp1r14a	Protein phosphatase 1 regulatory subunit 14A	-0.454307	2.09424
Hagh	Hydroxyacylglutathione hydrolase, mitochondrial	0.221562	2.09165
Cap2	Adenylyl cyclase-associated protein 2	0.384238	2.08611
Anxa3	Annexin A3	0.252837	2.08203
Cap1	Adenylyl cyclase-associated protein 1	0.287456	2.06476
Rplp2	60S acidic ribosomal protein P2	-0.258038	2.03609
Actg2	Actin, gamma-enteric smooth muscle	0.236327	2.02223
Acta2	Actin, aortic smooth muscle	0.23623	2.02178
Acta1	Actin, alpha skeletal muscle	0.235439	2.02137
Actc1	Actin, alpha cardiac muscle 1	0.235439	2.02137
Rbp1	Retinol-binding protein 1	0.184613	2.01607
Ethe1	Persulfide dioxygenase ETHE1, mitochondrial	-0.186271	2.00943
Gpd2	Glycerol-3-phosphate dehydrogenase, mitochondrial	0.206131	1.9985
Actbl2	Beta-actin-like protein 2	0.226482	1.97288
Gspt1	Eukaryotic peptide chain release factor GTP-binding subunit ERF3A	0.179847	1.96673
Gnb2	Guanine nucleotide-binding protein G(I)/G(S)/G(T) subunit beta-2	0.251763	1.96115
Trnt1	CCA tRNA nucleotidyltransferase 1, mitochondrial	0.272898	1.95852
Mthfd1	C-1-tetrahydrofolate synthase, cytoplasmic	0.209338	1.95387
Fscn1	Fascin	0.145333	1.94695
Dync1li2	Cytoplasmic dynein 1 light intermediate chain 2	0.296503	1.89978
Ctbp2	C-terminal-binding protein 2	-0.257014	1.89965
Fshb	Follitropin subunit beta	0.357381	1.89765
Ube2l3	Ubiquitin-conjugating enzyme E2 L3	0.214706	1.88574
Ndrg3	Protein NDRG3	0.282644	1.87019
Gnb1	Guanine nucleotide-binding protein G(I)/G(S)/G(T) subunit beta-1	0.241104	1.8622
Spta1	Spectrin alpha chain, erythrocytic 1	0.202557	1.84686
Loxl1	Lysyl oxidase homolog 1	-0.277168	1.84312
Tagln3	Transgelin-3	0.398192	1.83485
Tinagl1	Tubulointerstitial nephritis antigen-like	-0.202198	1.81236
Calu	Calumenin	0.331422	1.81122
Map4	Microtubule-associated protein 4	-0.323144	1.8083
Septin4	Septin-4	0.19369	1.79601
Prpf19	Pre-mRNA-processing factor 19	0.249177	1.79091
Actb	Actin, cytoplasmic 1	0.222843	1.78953
Actg1	Actin, cytoplasmic 2	0.222843	1.78953
Csde1	Cold shock domain-containing protein E1	0.336472	1.7863
Tsnax	Translin-associated protein X	0.157476	1.77887
Myh14	Myosin-14	0.36482	1.77752
Syncrip	Heterogeneous nuclear ribonucleoprotein Q	-0.287388	1.75382
Pfn2	Profilin-2	0.245729	1.7492
Cmpk2	UMP-CMP kinase 2, mitochondrial	0.200403	1.73505
Pcyox1l	Prenylcysteine oxidase-like	-0.295394	1.70858
Ldhb	L-lactate dehydrogenase B chain	0.355257	1.69987
Stard5	StAR-related lipid transfer protein 5	0.202024	1.69926
Pycr3	Pyrroline-5-carboxylate reductase 3	0.154731	1.69599
Ccdc12	Coiled-coil domain-containing protein 12	-0.151669	1.69182
Psmb4	Proteasome subunit beta type-4	0.146476	1.69003
Nagk	N-acetyl-D-glucosamine kinase	0.091001	1.67496
Gda	Guanine deaminase	0.312684	1.67479
Lgmn	Legumain	0.16104	1.67116
Crkl	Crk-like protein	0.181155	1.66896
Scrn2	Secernin-2	0.258014	1.66767
Myh11	Myosin-11	0.380148	1.6619
Cryzl1	Quinone oxidoreductase-like protein 1	0.394585	1.66093
Coro1a	Coronin-1A	0.461683	1.65752
Cct2	T-complex protein 1 subunit beta	0.246082	1.63954
Gga1	ADP-ribosylation factor-binding protein GGA1	0.212959	1.63438
Arrb1	Beta-arrestin-1	0.177985	1.62225
Acot2	Acyl-coenzyme A thioesterase 2, mitochondrial	0.155612	1.61756
Serpina3f	Serine protease inhibitor A3F	0.464275	1.61566
Eno3	Beta-enolase	0.27461	1.61428
Mrpl19	39S ribosomal protein L19, mitochondrial	-0.355526	1.6096
Gns	N-acetylglucosamine-6-sulfatase	0.232052	1.60188
Mtap	S-methyl-5'-thioadenosine phosphorylase	0.186097	1.59364
Cmbl	Carboxymethylenebutenolidase homolog	0.232686	1.58436
Stub1	STIP1 homology and U box-containing protein 1	0.133157	1.57155
Cdc42ep5	Cdc42 effector protein 5	0.292597	1.56457
Pkm	Pyruvate kinase PKM	0.218455	1.56309
Krt90	IF rod domain-containing protein	0.323943	1.56209
Septin11	Septin-11	0.189268	1.54748
Tnks1bp1	182 kDa tankyrase-1-binding protein	-0.17452	1.54695
Pdap1	28 kDa heat- and acid-stable phosphoprotein	-0.386049	1.54214
Stxbp2	Syntaxin-binding protein 2	0.193512	1.53501
Mpp7	MAGUK p55 subfamily member 7	-0.233629	1.53435
Wipf1	WAS/WASL-interacting protein family member 1	0.23206	1.51489
Eno2	Gamma-enolase	0.280386	1.51454
Chid1	Chitinase domain-containing protein 1	0.256347	1.50359
Galm	Aldose 1-epimerase	0.268867	1.49792
Ncbp2	Nuclear cap-binding protein subunit 2	0.235648	1.49368
Septin9	Septin-9	0.226015	1.49159
Nhp2	H/ACA ribonucleoprotein complex subunit 2	-0.433574	1.48144
Gnb4	Guanine nucleotide-binding protein subunit beta-4	0.226285	1.4803
Lhb	Lutropin subunit beta	-0.433753	1.47724
Hspa1a	Heat shock 70 kDa protein 1A	0.327031	1.47479
Hspa1b	Heat shock 70 kDa protein 1B	0.327031	1.47479
Smc3	Structural maintenance of chromosomes protein 3	0.232039	1.46154
Ythdf2	YTH domain-containing family protein 2	0.205121	1.45636
Ythdf3	YTH domain-containing family protein 3	0.205121	1.45636
Trim2	Tripartite motif-containing protein 2	0.282884	1.44839
Septin6	Septin-6	0.191932	1.43794
Golgb1	Golgi autoantigen, golgin subfamily b, macrogolgin 1	0.283419	1.43261
Creb1	Cyclic AMP-responsive element-binding protein 1	0.299333	1.42944
Krt7	Keratin, type II cytoskeletal 7	0.279033	1.42056
Golph3l	Golgi phosphoprotein 3-like	0.340615	1.41711
Stip1	Stress-induced-phosphoprotein 1	0.19781	1.41638
Pcbd1	Pterin-4-alpha-carbinolamine dehydratase	0.103622	1.41217
Septin8	Septin-8	0.198908	1.40946
Tmem123	Porimin	0.468754	1.4081
Gnb3	Guanine nucleotide-binding protein G(I)/G(S)/G(T) subunit beta-3	0.209011	1.40739
Gpd1	Glycerol-3-phosphate dehydrogenase [NAD(+)], cytoplasmic	0.219093	1.40012
Mocs3	Adenylyltransferase and sulfurtransferase MOCS3	0.245162	1.3987
Thy1	Thy-1 membrane glycoprotein	-0.435056	1.39167
Ubqln2	Ubiquilin-2	-0.173813	1.39061
Txnrd1	Thioredoxin reductase 1, cytoplasmic	0.205769	1.38512
Man2b2	Epididymis-specific alpha-mannosidase	0.232964	1.38244
Rack1	Receptor of activated protein C kinase 1	0.290974	1.38237
Tdrkh	Tudor and KH domain-containing protein	0.265005	1.37939
Dlg2	Disks large homolog 2	0.373052	1.3793
Maged1	Melanoma-associated antigen D1	0.266886	1.37754
MGI:1914407	Protein C8orf37 homolog	0.203134	1.37276
Sbds	Ribosome maturation protein SBDS	-0.268545	1.36918
Cox7a2	Cytochrome c oxidase subunit 7A2, mitochondrial	-0.300788	1.36821
Ireb2	Iron-responsive element-binding protein 2	0.192059	1.36809
Dnajb11	DnaJ homolog subfamily B member 11	0.176978	1.36649
Ndufs8	NADH dehydrogenase [ubiquinone] iron-sulfur protein 8, mitochondrial	0.122104	1.3631
Gsr	Glutathione reductase, mitochondrial	0.219542	1.35984
Gspt2	Eukaryotic peptide chain release factor GTP-binding subunit ERF3B	0.165302	1.35694
Cdk4	Cyclin-dependent kinase 4	0.182783	1.3551
Efhd1	EF-hand domain-containing protein D1	0.25134	1.35247
Qdpr	Dihydropteridine reductase	0.173492	1.34698
Akr7a2	Aflatoxin B1 aldehyde reductase member 2	0.10514	1.34382
Ppp2r2c	Serine/threonine-protein phosphatase 2A 55 kDa regulatory subunit B gamma isoform	0.269052	1.33772
Krt75	Keratin, type II cytoskeletal 75	0.413668	1.3369
Poldip2	Polymerase delta-interacting protein 2	0.238914	1.33633
Erlec1	Endoplasmic reticulum lectin 1	-0.142881	1.33092
Krt5	Keratin, type II cytoskeletal 5	0.417235	1.33081
Bag3	BAG family molecular chaperone regulator 3	0.228956	1.32994
Efhd2	EF-hand domain-containing protein D2	0.261014	1.32891
Ddx19b	DEAD (Asp-Glu-Ala-Asp) box polypeptide 19b	0.177931	1.32486
Nubp1	Cytosolic Fe-S cluster assembly factor NUBP1	0.343734	1.32481
Gal	Galanin peptides	-0.374401	1.32436
Eno1	Alpha-enolase	0.231188	1.32079
Septin1	Septin-1	0.256319	1.31034
Ddx19a	ATP-dependent RNA helicase DDX19A	0.176211	1.30906
Ilf3	Interleukin enhancer-binding factor 3	-0.498182	1.30782
Ina	Alpha-internexin	0.273663	1.30419
Wdr5	WD repeat-containing protein 5	0.300048	1.30378
Dpp6	Dipeptidyl aminopeptidase-like protein 6	0.492421	1.29801
Ythdf1	YTH domain-containing family protein 1	0.170682	1.29785
Rbpms	RNA-binding protein with multiple splicing	0.192224	1.29289
Psmb1	Proteasome subunit beta type-1	0.279143	1.29008
Hdgfl2	Hepatoma-derived growth factor-related protein 2	-0.18028	1.28963
Ndufa10	NADH dehydrogenase [ubiquinone] 1 alpha subcomplex subunit 10, mitochondrial	0.141488	1.2819
Nop56	Nucleolar protein 56	0.866312	1.27789
Chchd3	MICOS complex subunit Mic19	0.130886	1.27648
Nomo1	Nodal modulator 1	0.315495	1.27637
Coro7	Coronin-7	0.167542	1.26408
Raver1	Ribonucleoprotein PTB-binding 1	0.256203	1.26215
Alyref2	Aly/REF export factor 2	-0.428938	1.25623
Wipf3	WAS/WASL-interacting protein family member 3	0.345584	1.25424
Igbp1	Immunoglobulin-binding protein 1	0.325452	1.25338
Alyref	THO complex subunit 4	-0.68225	1.25279
Cct6a	T-complex protein 1 subunit zeta	0.206516	1.25163
Atxn2	Ataxin-2	0.186136	1.24877
Ptpn23	Tyrosine-protein phosphatase non-receptor type 23	0.213482	1.24623
Dpysl5	Dihydropyrimidinase-related protein 5	0.291424	1.24201
Syn3	Synapsin-3	0.300932	1.24007
Pnp	Purine nucleoside phosphorylase	0.112868	1.23942
Fsd1	Fibronectin type III and SPRY domain-containing protein 1	0.460718	1.23581
Itih1	Inter-alpha-trypsin inhibitor heavy chain H1	-0.294262	1.23411
Oplah	5-oxoprolinase	0.386466	1.23031
Ikbkg	NF-kappa-B essential modulator	0.141847	1.22593
Capza1	F-actin-capping protein subunit alpha-1	0.225372	1.21966
Dctn1	Dynactin subunit 1	0.149489	1.21324
Pa2g4	Proliferation-associated protein 2G4	0.170149	1.21087
Golph3	Golgi phosphoprotein 3	0.147275	1.20817
Pcolce	Procollagen C-endopeptidase enhancer 1	0.229813	1.20496
Ndrg2	Protein NDRG2	0.258559	1.20405
Eif3h	Eukaryotic translation initiation factor 3 subunit H	0.27025	1.20396
Crocc	Rootletin	-0.155567	1.20159
Ppid	Peptidyl-prolyl cis-trans isomerase D	0.214087	1.20044
Polr2e	DNA-directed RNA polymerases I, II, and III subunit RPABC1	0.148948	1.19446
Acin1	Apoptotic chromatin condensation inducer in the nucleus	0.54128	1.1931
Atp2b1	Plasma membrane calcium-transporting ATPase 1	0.621752	1.18992
Nudc	Nuclear migration protein nudC	0.19563	1.18654
Elp2	Elongator complex protein 2	0.236711	1.17827
Glrx3	Glutaredoxin-3	0.169799	1.17774
Cavin2	Caveolae-associated protein 2	-0.378902	1.17692
Ubfd1	Ubiquitin domain-containing protein UBFD1	0.212693	1.17619
Tmpo	Lamina-associated polypeptide 2, isoforms alpha/zeta	0.348325	1.17431
Crip1	Cysteine-rich protein 1	-0.228976	1.17035
Syn1	Synapsin-1	0.407942	1.16806
Myh9	Myosin-9	0.274619	1.16756
Myh10	Myosin-10	0.260135	1.16697
Comt	Catechol O-methyltransferase	0.140221	1.16655
Dut	dUTPase domain-containing protein	0.385231	1.16595
Iars2	Isoleucine--tRNA ligase, mitochondrial	0.551716	1.16591
Tacc1	Transforming acidic coiled-coil-containing protein 1	0.231095	1.16298
Tpm4	Tropomyosin alpha-4 chain	0.207587	1.1598
Gstp3	Glutathione S-transferase pi 3	0.334494	1.15838
Krt8	Keratin, type II cytoskeletal 8	0.279389	1.15808
Smarca5	SWI/SNF-related matrix-associated actin-dependent regulator of chromatin subfamily A member 5	0.803301	1.15807
Trip11	GRIP domain-containing protein	0.322801	1.15549
Cotl1	Coactosin-like protein	0.245631	1.15518
Cct6b	T-complex protein 1 subunit zeta-2	0.261072	1.15478
Atic	Bifunctional purine biosynthesis protein PURH	0.104654	1.14595
Sf3b5	Splicing factor 3B subunit 5	-0.390573	1.14415
Impdh2	Inosine-5'-monophosphate dehydrogenase 2	0.235542	1.14305
Aldoart2	Fructose-bisphosphate aldolase	0.269805	1.14275
Srp9	Signal recognition particle 9 kDa protein	0.164105	1.13959
Dnaja1	DnaJ homolog subfamily A member 1	-0.321574	1.13914
Cpq	Carboxypeptidase Q	-0.10656	1.13904
Acat2	Acetyl-CoA acetyltransferase, cytosolic	0.107384	1.13868
Pnp2	Purine nucleoside phosphorylase	0.116465	1.13649
Vgf	Neurosecretory protein VGF	0.27978	1.13614
Gatd1	Glutamine amidotransferase-like class 1 domain-containing protein 1	0.18208	1.136
Pacsin1	Protein kinase C and casein kinase substrate in neurons protein 1	0.172435	1.13189
Snca	Alpha-synuclein	0.244094	1.13144
Sncb	Beta-synuclein	0.244094	1.13144
Rps20	40S ribosomal protein S20	-0.478073	1.12654
Snrnp40	U5 small nuclear ribonucleoprotein 40 kDa protein	0.220061	1.1251
Eftud2	116 kDa U5 small nuclear ribonucleoprotein component	0.350871	1.12457
Arfip1	AH domain-containing protein	0.116669	1.12218
Immt	MICOS complex subunit Mic60	0.100576	1.11595
Acot7	Cytosolic acyl coenzyme A thioester hydrolase	0.18382	1.11092
Numb	Protein numb homolog	0.264659	1.10795
Numbl	Numb-like protein	0.264659	1.10795
Nrcam	Neuronal cell adhesion molecule	0.241633	1.10748
Klc1	Kinesin light chain 1	0.15062	1.10457
Upf1	Regulator of nonsense transcripts 1	0.118418	1.10352
Tssc4	Protein TSSC4	0.293879	1.10204
Esd	S-formylglutathione hydrolase	0.243191	1.10185
Thyn1	Thymocyte nuclear protein 1	-0.554905	1.0981
Pabpc6	Polyadenylate-binding protein	0.245432	1.09767
Scpep1	Retinoid-inducible serine carboxypeptidase	0.237969	1.0974
Pabpc1	Polyadenylate-binding protein 1	0.250192	1.09732
Dtd1	D-aminoacyl-tRNA deacylase 1	0.190408	1.09728
Tgfbr3l	ZP domain-containing protein	-0.308041	1.09504
Lamp2	Lysosome-associated membrane glycoprotein 2	0.177906	1.09259
Mdh1	Malate dehydrogenase, cytoplasmic	0.0757328	1.09243
Sgta	Small glutamine-rich tetratricopeptide repeat-containing protein alpha	0.148016	1.08881
Mvp	Major vault protein	-0.179663	1.0869
Ehd1	EH domain-containing protein 1	-0.525989	1.08668
H1-0	Histone H1.0	1.2378	1.08628
Cops5	COP9 signalosome complex subunit 5	0.154995	1.08557
Gdi2	Rab GDP dissociation inhibitor beta	0.0852051	1.08349
Acbd3	Golgi resident protein GCP60	0.210191	1.08303
Prkra	Interferon-inducible double-stranded RNA-dependent protein kinase activator A	0.120716	1.08192
Acaa2	3-ketoacyl-CoA thiolase, mitochondrial	0.208623	1.07976
Slc4a1ap	FHA domain-containing protein	0.402123	1.07922
Ranbp2	E3 SUMO-protein ligase RanBP2	0.231381	1.07825
Ppp1r2	Protein phosphatase inhibitor 2	-0.21921	1.07656
Msi1	RNA-binding protein Musashi homolog 1	0.213876	1.07246
Serbp1	Plasminogen activator inhibitor 1 RNA-binding protein	-0.37124	1.07177
Hist1h1t	Histone H1t	0.959441	1.06792
Psma4	Proteasome subunit alpha type-4	0.14294	1.06771
Bag4	BAG family molecular chaperone regulator 4	0.216546	1.06665
Rps29	40S ribosomal protein S29	-0.94761	1.06594
Cct5	T-complex protein 1 subunit epsilon	0.151734	1.06462
Polr2c	DNA-directed RNA polymerase II subunit RPB3	0.331274	1.06434
H1-2	Histone H1.2	0.986416	1.06055
Tbcb	Tubulin-folding cofactor B	0.143683	1.06052
Atp5f1c	ATP synthase subunit gamma, mitochondrial	-0.33302	1.0599
Fhit	Bis(5'-adenosyl)-triphosphatase	0.188261	1.05869
Prxl2b	Prostamide/prostaglandin F synthase	0.131783	1.0581
Tufm	Elongation factor Tu, mitochondrial	0.131402	1.05721
Nt5c3b	7-methylguanosine phosphate-specific 5'-nucleotidase	0.250295	1.05697
Bckdhb	2-oxoisovalerate dehydrogenase subunit beta, mitochondrial	-0.158618	1.05517
Dnajc3	DnaJ homolog subfamily C member 3	-0.078735	1.05252
Aldoa	Fructose-bisphosphate aldolase A	0.235487	1.05198
Pgam1	Phosphoglycerate mutase 1	0.157603	1.04882
Rela	Transcription factor p65	0.137599	1.0484
Timm50	Mitochondrial import inner membrane translocase subunit TIM50	0.26068	1.04836
As3mt	Arsenite methyltransferase	0.238591	1.04725
Wdr82	WD repeat-containing protein 82	0.194474	1.0472
Dync1i2	Cytoplasmic dynein 1 intermediate chain 2	0.213912	1.04481
Fbll1	rRNA/tRNA 2'-O-methyltransferase fibrillarin-like protein 1	-0.601841	1.03772
Nutf2	Nuclear transport factor 2	0.0635198	1.03765
Gpr151	G-protein coupled receptor 151 protein	0.122672	1.03511
Krt18	Keratin, type I cytoskeletal 18	0.257085	1.03414
Nit2	Omega-amidase NIT2	0.176431	1.03176
Soga3	Protein SOGA3	0.329232	1.03139
Aadat	Kynurenine/alpha-aminoadipate aminotransferase, mitochondrial	-0.193078	1.029
Golga3	Golgin subfamily A member 3	0.131436	1.02885
Snrpg	Small nuclear ribonucleoprotein G	0.132581	1.02885
Ddi2	Protein DDI1 homolog 2	-0.241281	1.02767
Aldoart1	Fructose-bisphosphate aldolase	0.238372	1.02731
Aldoc	Fructose-bisphosphate aldolase C	0.262422	1.02692
Armc8	Armadillo repeat-containing protein 8	0.201993	1.02629
Pabpc2	Polyadenylate-binding protein	0.250233	1.02514
Lyplal1	Lysophospholipase-like protein 1	0.251405	1.02275
Gabarapl2	Gamma-aminobutyric acid receptor-associated protein-like 2	0.191135	1.01942
Ccdc51	Mitochondrial potassium channel	0.0772574	1.01899
H1-3	Histone H1.3	0.954427	1.01856
Lmo7	LIM domain only 7	0.240659	1.01649
Stard10	START domain-containing protein 10	-0.270476	1.01138
Ugp2	UTP--glucose-1-phosphate uridylyltransferase	0.124242	1.0104
Pdia5	Protein disulfide-isomerase A5	-0.431403	1.00807
Tuba1b	Tubulin alpha-1B chain	0.206664	1.00803
Tuba1a	Tubulin alpha-1A chain	0.206194	1.00737
Hp	Haptoglobin	1.4704	1.0069
Dpysl2	Dihydropyrimidinase-related protein 2	0.191271	1.00671
Ssbp1	Single-stranded DNA-binding protein, mitochondrial	0.306117	1.00459
Ccdc102a	Coiled-coil domain-containing protein 102A	0.232658	0.998756
Krt19	Keratin, type I cytoskeletal 19	0.203257	0.994403
Mapre1	Microtubule-associated protein RP/EB family member 1	0.147639	0.993669
Sh3gl2	Endophilin-A1	0.150929	0.993055
Tubb2b	Tubulin beta-2B chain	0.198452	0.992954
H1-5	Histone H1.5	0.921099	0.991448
Tuba1c	Tubulin alpha-1C chain	0.213439	0.989533
Tubb2a	Tubulin beta-2A chain	0.198298	0.989057
Krt6a	Keratin, type II cytoskeletal 6A	0.755433	0.98881
Krt6b	Keratin, type II cytoskeletal 6B	0.755433	0.98881
Actr1b	Beta-centractin	0.118422	0.988661
H1-4	Histone H1.4	0.962751	0.985425
Napb	Beta-soluble NSF attachment protein	0.190882	0.982442
Rps16	40S ribosomal protein S16	-1.24101	0.982201
Rangap1	Ran GTPase-activating protein 1	0.265394	0.981997
Pgam2	Phosphoglycerate mutase 2	0.145436	0.981751
Psme1	Proteasome activator complex subunit 1	0.111749	0.981088
Lrrc49	Leucine-rich repeat-containing protein 49	-0.214373	0.980193
Gm5478	IF rod domain-containing protein	0.790598	0.978713
Psmd14	26S proteasome non-ATPase regulatory subunit 14	0.117633	0.97839
Hmgn1	Non-histone chromosomal protein HMG-14	-0.448984	0.978302
Pfn1	Profilin-1	0.149596	0.977389
Cds2	Phosphatidate cytidylyltransferase 2	0.424982	0.977171
Capns1	Calpain small subunit 1	0.179733	0.975321
Gripap1	GRIP1-associated protein 1	0.178665	0.973465
Map2k2	Dual specificity mitogen-activated protein kinase kinase 2	0.112951	0.973463
Gfap	Glial fibrillary acidic protein	0.231702	0.973174
Tuba3a	Tubulin alpha-3 chain	0.208657	0.970136
Nptxr	Neuronal pentraxin receptor	-0.126396	0.968366
Atf1	Cyclic AMP-dependent transcription factor ATF-1	0.415324	0.968038
Snrpd2	Small nuclear ribonucleoprotein Sm D2	-0.273332	0.967687
Tfam	Transcription factor A, mitochondrial	-0.667502	0.967659
Tuba4a	Tubulin alpha-4A chain	0.199904	0.967593
Fabp3	Fatty acid-binding protein, heart	0.226507	0.967366
Ercc5	DNA repair protein complementing XP-G cells homolog	-0.229337	0.965309
Tubb4a	Tubulin beta-4A chain	0.213682	0.963162
H1-1	Histone H1.1	0.917243	0.961841
Gpx5	Epididymal secretory glutathione peroxidase	-0.196313	0.961012
Dnajc8	DnaJ homolog subfamily C member 8	-0.15618	0.959954
Psma6	Proteasome subunit alpha type-6	0.129872	0.95978
Vkorc1	Vitamin K epoxide reductase complex subunit 1	0.285585	0.958277
Spcs3	Signal peptidase complex subunit 3	0.303552	0.954394
H2-K1	H-2 class I histocompatibility antigen, K-B alpha chain	0.332214	0.954218
Psmb3	Proteasome subunit beta type-3	0.167366	0.954121
Gapdhs	Glyceraldehyde-3-phosphate dehydrogenase, testis-specific	0.288172	0.9526
Pabpc4	Polyadenylate-binding protein	0.230898	0.950707
Sorbs1	Sorbin and SH3 domain-containing protein 1	0.124685	0.950461
Atxn2l	Ataxin-2-like protein	0.244065	0.949214
Commd9	COMM domain-containing protein 9	0.384797	0.948851
Myoc	Myocilin	-0.49353	0.948304
Dhx15	Pre-mRNA-splicing factor ATP-dependent RNA helicase DHX15	0.763448	0.947504
Polr1d	DNA-directed RNA polymerases I and III subunit RPAC2	0.181339	0.945965
Eef2	Elongation factor 2	0.260632	0.943081
Ehd3	EH domain-containing protein 3	-0.401709	0.941699
H2afy	Core histone macro-H2A.1	0.985842	0.939766
Arhgdib	Rho GDP-dissociation inhibitor 2	0.290945	0.938693
Psma7	Proteasome subunit alpha type-7	0.141366	0.938242
Tubb3	Tubulin beta-3 chain	0.193839	0.937124
Blvrb	Flavin reductase (NADPH)	0.130763	0.936421
Fkbp4	Peptidyl-prolyl cis-trans isomerase FKBP4	0.167301	0.936009
Prps1	Ribose-phosphate pyrophosphokinase 1	0.260149	0.933904
Prps1l3	Pribosyltran_N domain-containing protein	0.260149	0.933904
Isoc1	Isochorismatase domain-containing protein 1	0.0924635	0.93209
Cnn3	Calponin-3	0.158542	0.931252
Spag7	Sperm-associated antigen 7	0.219394	0.930738
Prph	Peripherin	0.230411	0.93047
Cox5b	Cytochrome c oxidase subunit 5B, mitochondrial	-0.13951	0.928923
Rasip1	Ras-interacting protein 1	1.30047	0.927328
Dpysl3	Dihydropyrimidinase-related protein 3	0.166444	0.923893
Hpx	Hemopexin	0.289151	0.923639
Lxn	Latexin	0.230322	0.922949
Lcp1	Plastin-2	0.240553	0.921427
Lgals1	Galectin-1	0.173884	0.917343
Abi2	Abl interactor 2	0.118982	0.913345
Vbp1	Prefoldin subunit 3	0.191122	0.913181
Rps5	40S ribosomal protein S5	-0.774523	0.908512
Lap3	Cytosol aminopeptidase	0.135961	0.908143
Clic1	Chloride intracellular channel protein 1	0.13927	0.906178
Alcam	CD166 antigen	0.236122	0.905846
Syn2	Synapsin-2	0.287985	0.903682
Tuba8	Tubulin alpha-8 chain	0.198628	0.90278
Ahsa1	Activator of 90 kDa heat shock protein ATPase homolog 1	0.191138	0.902674
Stoml2	Stomatin-like protein 2, mitochondrial	0.11415	0.900877
Sirt5	NAD-dependent protein deacylase sirtuin-5, mitochondrial	0.169584	0.900743
Pabpc1l	Polyadenylate-binding protein	0.255623	0.899374
Pnpo	Pyridoxine-5'-phosphate oxidase	0.194246	0.899334
Pklr	Pyruvate kinase PKLR	0.184775	0.897967
Echdc1	Ethylmalonyl-CoA decarboxylase	0.14258	0.897915
Srsf7	Serine/arginine-rich splicing factor 7	0.679918	0.897723
Psmc5	26S proteasome regulatory subunit 8	0.131008	0.895743
Epn1	Epsin-1	0.100475	0.894808
Qki	Protein quaking	0.251201	0.894041
Nup37	Nucleoporin Nup37	0.19723	0.893575
Cavin1	Caveolae-associated protein 1	-0.528758	0.893507
Phyhd1	Phytanoyl-CoA dioxygenase domain-containing protein 1	0.193317	0.891797
Glmp	Glycosylated lysosomal membrane protein	0.208603	0.891132
Hnrnph3	Heterogeneous nuclear ribonucleoprotein H3	0.184457	0.890435
Tubb4b	Tubulin beta-4B chain	0.197581	0.890094
Kif3b	Kinesin-like protein KIF3B	-0.367573	0.888439
Kif3c	Kinesin-like protein KIF3C	-0.367573	0.888439
Slc9a3r1	Na(+)/H(+) exchange regulatory cofactor NHE-RF1	0.191507	0.887479
Clybl	Citramalyl-CoA lyase, mitochondrial	0.121948	0.887239
Mat2b	Methionine adenosyltransferase 2 subunit beta	0.169719	0.886922
Snapin	SNARE-associated protein Snapin	0.366105	0.885089
Mtmr9	Myotubularin-related protein 9	0.40101	0.884137
Apoc1	Apolipoprotein C-I	-0.309592	0.882446
Txlna	Alpha-taxilin	0.130669	0.879675
Aamdc	Mth938 domain-containing protein	0.210762	0.878967
Adh5	Alcohol dehydrogenase class-3	0.130283	0.877543
Acad8	Isobutyryl-CoA dehydrogenase, mitochondrial	-0.0987561	0.87661
Gstm5	Glutathione S-transferase Mu 5	0.165909	0.876264
Fbl	rRNA 2'-O-methyltransferase fibrillarin	-0.835398	0.874673
Got1	Aspartate aminotransferase, cytoplasmic	0.0920521	0.872623
Rbm12	RNA-binding protein 12	0.142139	0.872335
Alad	Delta-aminolevulinic acid dehydratase	0.121376	0.872075
Gclm	Glutamate--cysteine ligase regulatory subunit	0.133177	0.871245
Ccs	Copper chaperone for superoxide dismutase	0.210298	0.870645
Nova2	NOVA alternative-splicing regulator 2	-0.281479	0.870508
Hmgn5	High mobility group nucleosome-binding domain-containing protein 5	-0.222954	0.869715
Pxn	Paxillin	0.154415	0.866724
Phgdh	D-3-phosphoglycerate dehydrogenase	0.186155	0.865425
Erh	Enhancer of rudimentary homolog	-0.173921	0.862887
Sptbn1	Spectrin beta chain, non-erythrocytic 1	0.39716	0.860703
Gars1	Glycine--tRNA ligase	0.212202	0.859269
Dctn6	Dynactin subunit 6	0.171011	0.85712
Rpl15	60S ribosomal protein L15	0.854187	0.856888
Akr1b1	Aldo-keto reductase family 1 member B1	0.123123	0.856056
Man2b1	Lysosomal alpha-mannosidase	0.180622	0.853976
Trim3	Tripartite motif-containing protein 3	0.0868597	0.853854
Krt76	Keratin, type II cytoskeletal 2 oral	0.460761	0.853493
Hbs1l	HBS1-like protein	0.179316	0.850441
Cpne1	Copine-1	0.145587	0.848658
Srm	Spermidine synthase	0.238142	0.847156
Sparcl1	SPARC-like protein 1	0.249804	0.846554
Ubap2	Ubiquitin-associated protein 2	0.366566	0.846072
Cltb	Clathrin light chain B	0.181325	0.845505
Pabpc5	Poly A binding protein, cytoplasmic 5	0.23714	0.845306
Rps10	40S ribosomal protein S10	-0.963808	0.845133
Ndufb9	NADH dehydrogenase [ubiquinone] 1 beta subcomplex subunit 9	-0.410941	0.844987
Gm10358	Glyceraldehyde-3-phosphate dehydrogenase	0.215611	0.8417
Cfi	Complement factor I	0.185625	0.841488
St14	Suppressor of tumorigenicity 14 protein homolog	0.0930234	0.840861
Cse1l	Exportin-2	0.620236	0.840834
Cgref1	Cell growth regulator with EF hand domain protein 1	0.278702	0.840013
B2m	Beta-2-microglobulin	-0.245907	0.839992
Cbfb	Core-binding factor subunit beta	0.157939	0.83934
Hspa14	Heat shock 70 kDa protein 14	0.282428	0.836814
Sri	Sorcin	0.130848	0.835445
Psmc1	26S proteasome regulatory subunit 4	-0.437296	0.834414
Nudt9	ADP-ribose pyrophosphatase, mitochondrial	0.174261	0.83426
Dnph1	2'-deoxynucleoside 5'-phosphate N-hydrolase 1	0.193399	0.834129
Pef1	Peflin	0.164231	0.833461
Psma1	Proteasome subunit alpha type-1	0.165808	0.832883
Ppif	Peptidyl-prolyl cis-trans isomerase F, mitochondrial	0.193702	0.83252
S100a11	Protein S100-A11	-0.250383	0.832034
Cct8	T-complex protein 1 subunit theta	0.204004	0.830197
Tagln2	Transgelin-2	0.231993	0.829796
Chchd2	Coiled-coil-helix-coiled-coil-helix domain-containing protein 2	-0.234005	0.829453
Zbed5	MCG130675	-0.234005	0.829453
Clpp	ATP-dependent Clp protease proteolytic subunit, mitochondrial	0.140069	0.828645
Tubb6	Tubulin beta-6 chain	0.192878	0.827398
Eif2b4	Translation initiation factor eIF-2B subunit delta	-0.394476	0.826735
Capg	Macrophage-capping protein	0.239815	0.826622
Rps15a	40S ribosomal protein S15a	-0.897088	0.823478
Enpp4	Bis(5'-adenosyl)-triphosphatase enpp4	0.195391	0.819974
Iars	Isoleucine--tRNA ligase, cytoplasmic	0.487037	0.819549
Itgb1	Integrin beta-1	0.245125	0.81842
Hadh	Hydroxyacyl-coenzyme A dehydrogenase, mitochondrial	0.193475	0.817996
Tubb5	Tubulin beta-5 chain	0.183378	0.817895
Uqcrh	Cytochrome b-c1 complex subunit 6, mitochondrial	-0.211834	0.816469
Mrrf	Ribosome-recycling factor, mitochondrial	-0.385601	0.816384
Ddx6	Probable ATP-dependent RNA helicase DDX6	0.124996	0.816186
Snrpc	U1 small nuclear ribonucleoprotein C	0.235861	0.815206
Mtr	Methionine synthase	0.447598	0.813199
Vps25	Vacuolar protein-sorting-associated protein 25	-0.370641	0.812972
Myg1	UPF0160 protein MYG1, mitochondrial	0.141674	0.812504
Pdzd11	PDZ domain-containing protein 11	0.199105	0.810834
Acads	Short-chain specific acyl-CoA dehydrogenase, mitochondrial	0.119583	0.810558
Mff	Mitochondrial fission factor	0.193668	0.810084
Aldh7a1	Alpha-aminoadipic semialdehyde dehydrogenase	0.127851	0.8091
Gm3839	Glyceraldehyde-3-phosphate dehydrogenase	0.233291	0.808517
Psmc6	26S proteasome regulatory subunit 10B	0.162175	0.80735
Eif3c	Eukaryotic translation initiation factor 3 subunit C	0.62958	0.806571
Serpinc1	Antithrombin-III	0.126565	0.806315
Ppm1b	Protein phosphatase 1B	0.110129	0.805353
Galk2	N-acetylgalactosamine kinase	0.241455	0.80429
Snx6	Sorting nexin-6	0.13807	0.803676
Tiprl	TIP41-like protein	0.145691	0.803572
Thrap3	Thyroid hormone receptor-associated protein 3	0.582045	0.803085
Gar1	H/ACA ribonucleoprotein complex subunit 1	-0.340082	0.803041
Map1b	Microtubule-associated protein 1B	0.0641774	0.802504
Naga	Alpha-N-acetylgalactosaminidase	-0.196795	0.802058
Gpx3	Glutathione peroxidase 3	-0.120797	0.801514
Nit1	Deaminated glutathione amidase	0.117001	0.801366
Gmfb	Glia maturation factor beta	0.0862003	0.800597
Lasp1	LIM and SH3 domain protein 1	0.133229	0.800394
Rfk	Riboflavin kinase	0.177567	0.799804
Impdh1	Inosine-5'-monophosphate dehydrogenase 1	-0.120961	0.798712
Ss18	Protein SSXT	-0.50968	0.79811
Gng2	Guanine nucleotide-binding protein G(I)/G(S)/G(O) subunit gamma-2	-0.679015	0.7971
Lin7c	Protein lin-7 homolog C	0.143314	0.796824
Dync1li1	Cytoplasmic dynein 1 light intermediate chain 1	0.114985	0.795935
Scg5	Neuroendocrine protein 7B2	-0.190442	0.79532
Adh1	Alcohol dehydrogenase 1	0.20932	0.795097
Srsf2	Serine/arginine-rich splicing factor 2	0.613398	0.795043
Dlg4	Disks large homolog 4	0.110062	0.794959
Necap1	Adaptin ear-binding coat-associated protein 1	0.242754	0.793934
Prorsd1	Prolyl-tRNA synthetase associated domain-containing protein 1	0.0879275	0.793845
Calb2	Calretinin	-0.271807	0.79234
Myef2	Myelin expression factor 2	0.144732	0.79085
Gapdh	Glyceraldehyde-3-phosphate dehydrogenase	0.220797	0.79061
Lsm8	U6 snRNA-associated Sm-like protein LSm8	0.176033	0.789478
Acsf2	Medium-chain acyl-CoA ligase ACSF2, mitochondrial	0.296561	0.789305
Rprd1a	Regulation of nuclear pre-mRNA domain-containing protein 1A	-0.316964	0.786097
Nfyc	Nuclear transcription factor Y subunit gamma	0.268985	0.785258
Eml2	Echinoderm microtubule-associated protein-like 2	0.222107	0.783924
Erc1	ELKS/Rab6-interacting/CAST family member 1	0.164748	0.782373
Wdr34	WD repeat-containing protein 34	0.37761	0.782247
Capza2	F-actin-capping protein subunit alpha-2	0.204018	0.781609
Cdk5	Cyclin-dependent-like kinase 5	0.488209	0.780869
Pcmt1	Protein-L-isoaspartate(D-aspartate) O-methyltransferase	0.157952	0.779481
Mmut	Methylmalonyl-CoA mutase, mitochondrial	-0.293618	0.779046
Tagln	Transgelin	-0.633031	0.778761
Atp6v1b2	V-type proton ATPase subunit B, brain isoform	0.187171	0.778686
Nudt16	U8 snoRNA-decapping enzyme	0.171246	0.776516
Rae1	mRNA export factor	0.1011	0.775674
Serpinh1	Serpin H1	0.311675	0.775328
Syne2	Nesprin-2	0.476177	0.773448
Chordc1	Cysteine and histidine-rich domain-containing protein 1	0.0630707	0.772295
Top1	DNA topoisomerase 1	0.654136	0.772242
Ckap4	Cytoskeleton-associated protein 4	0.118698	0.771388
Idh1	Isocitrate dehydrogenase [NADP] cytoplasmic	0.0935663	0.769916
Hsph1	Heat shock protein 105 kDa	0.107837	0.768715
Eea1	Early endosome antigen 1	0.117563	0.768082
Gyg1	Glycogenin-1	0.172236	0.767213
Nudcd3	NudC domain-containing protein 3	0.169745	0.766991
Fabp4	Fatty acid-binding protein, adipocyte	0.242054	0.764843
Mrpl49	39S ribosomal protein L49, mitochondrial	0.113924	0.764656
Tamm41	Phosphatidate cytidylyltransferase, mitochondrial	-0.230557	0.763128
Ccdc22	Coiled-coil domain-containing protein 22	0.186191	0.762972
Nefl	Neurofilament light polypeptide	0.186127	0.762758
Ppil3	Peptidyl-prolyl cis-trans isomerase-like 3	0.160015	0.762516
Ighm	Immunoglobulin heavy constant mu	-0.535411	0.760837
Nde1	Nuclear distribution protein nudE homolog 1	0.198339	0.759478
Nefm	Neurofilament medium polypeptide	0.17226	0.759469
Ndufaf3	NADH dehydrogenase [ubiquinone] 1 alpha subcomplex assembly factor 3	0.081684	0.758289
Ndufs3	NADH dehydrogenase [ubiquinone] iron-sulfur protein 3, mitochondrial	0.115822	0.756664
Dcps	m7GpppX diphosphatase	0.157138	0.756632
Vps35	Vacuolar protein sorting-associated protein 35	0.411774	0.756485
H2-L	H-2 class I histocompatibility antigen, L-D alpha chain	0.144163	0.756242
Ccdc149	Coiled-coil domain-containing 149	0.179925	0.756174
Hnrnpl	Heterogeneous nuclear ribonucleoprotein L	0.136318	0.756173
Tax1bp1	Tax1-binding protein 1 homolog	0.239763	0.755204
Eipr1	EARP and GARP complex-interacting protein 1	0.128266	0.755141
Rbm22	Pre-mRNA-splicing factor RBM22	0.259289	0.754816
Dffa	DNA fragmentation factor subunit alpha	0.250797	0.754338
Ric8a	Synembryn-A	0.309564	0.752635
Plec	Plectin	0.215317	0.752559
Manf	Mesencephalic astrocyte-derived neurotrophic factor	-0.260642	0.750054
Rpl30	60S ribosomal protein L30	-0.469979	0.749976
Ndufaf2	NADH dehydrogenase [ubiquinone] 1 alpha subcomplex assembly factor 2	0.173384	0.746936
Ctnna2	Catenin alpha-2	-0.654862	0.745012
Vim	Vimentin	0.179473	0.744502
Ube2a	Ubiquitin-conjugating enzyme E2 A	0.184167	0.743627
Anxa2	Annexin A2	0.196713	0.742597
Ndel1	Nuclear distribution protein nudE-like 1	0.180572	0.741883
Psmd9	26S proteasome non-ATPase regulatory subunit 9	0.138871	0.741667
Ppil1	Peptidyl-prolyl cis-trans isomerase-like 1	0.181823	0.737936
Psma5	Proteasome subunit alpha type-5	0.127486	0.73638
Gss	Glutathione synthetase	0.101604	0.735779
Vasp	Vasodilator-stimulated phosphoprotein	0.16667	0.732961
Ak3	GTP:AMP phosphotransferase AK3, mitochondrial	0.205741	0.732369
Cycs	Cytochrome c, somatic	-0.461681	0.731975
Glb1	Beta-galactosidase	-0.630259	0.73086
Suclg1	Succinate--CoA ligase [ADP/GDP-forming] subunit alpha, mitochondrial	-0.387565	0.728186
Hnrnpa2b1	Heterogeneous nuclear ribonucleoproteins A2/B1	0.180068	0.728065
Ppp1r9b	Neurabin-2	0.110969	0.727627
Atp6v1b1	Vacuolar proton pump subunit B	0.186436	0.727415
Sdf4	45 kDa calcium-binding protein	-0.112388	0.727413
Arhgap35	Rho GTPase-activating protein 35	0.551797	0.726939
Uchl3	Ubiquitin carboxyl-terminal hydrolase isozyme L3	0.155477	0.7263
Uchl4	Ubiquitin carboxyl-terminal hydrolase isozyme L4	0.155477	0.7263
Snw1	SNW domain-containing protein 1	-0.399077	0.726155
Pcsk2	Neuroendocrine convertase 2	0.19823	0.725829
Snrpa	U1 small nuclear ribonucleoprotein A	-0.549962	0.725419
Supt6h	Transcription elongation factor SPT6	0.665792	0.724997
Ap3d1	AP-3 complex subunit delta-1	0.349195	0.723676
Pam	Peptidyl-glycine alpha-amidating monooxygenase	-0.0749566	0.723335
Fh	Fumarate hydratase, mitochondrial	0.10235	0.722992
Dctn2	Dynactin subunit 2	0.101407	0.722564
Cpe	Carboxypeptidase E	-0.0990293	0.722269
Cenpv	Centromere protein V	-0.493009	0.720525
Coro1b	Coronin-1B	0.0823433	0.718738
Polr2d	DNA-directed RNA polymerase II subunit RPB4	0.164781	0.718419
Adrm1	Proteasomal ubiquitin receptor ADRM1	0.146948	0.717895
Gm9774	RPN13_C domain-containing protein	0.146948	0.717895
Gsto1	Glutathione S-transferase omega-1	0.252569	0.717453
Atp12a	Potassium-transporting ATPase alpha chain 2	0.482996	0.717171
Atp1a4	Sodium/potassium-transporting ATPase subunit alpha-4	0.482996	0.717171
Gm11214	Gp_dh_C domain-containing protein	0.174922	0.71691
Arpc2	Actin-related protein 2/3 complex subunit 2	-0.38846	0.71663
Sod3	Extracellular superoxide dismutase [Cu-Zn]	0.104701	0.716253
Acat3	Acetyl-Coenzyme A acetyltransferase 3	0.073796	0.715405
Prdx1	Peroxiredoxin-1	0.107184	0.715133
Chchd6	MICOS complex subunit Mic25	0.212576	0.715117
Septin5	Septin-5	0.160625	0.714622
Ech1	Delta(3,5)-Delta(2,4)-dienoyl-CoA isomerase, mitochondrial	0.145757	0.714127
Tnpo1	Transportin-1	0.65771	0.714026
Irf2bpl	Probable E3 ubiquitin-protein ligase IRF2BPL	0.106779	0.712874
Mbl2	Mannose-binding protein C	-0.213198	0.712651
Hspb1	Heat shock protein beta-1	0.218158	0.711333
Shb	SH2 domain-containing adapter protein B	-0.447872	0.710625
Ppm1l	Protein phosphatase 1L	0.128217	0.710501
Hdhd3	Haloacid dehalogenase-like hydrolase domain-containing protein 3	0.16469	0.710001
Kdm7a	Lysine-specific demethylase 7A	0.142847	0.70937
Phf2	Lysine-specific demethylase PHF2	0.142847	0.70937
Aff3	AF4/FMR2 family member 3	-0.282573	0.709342
Pdhx	Pyruvate dehydrogenase protein X component, mitochondrial	0.155207	0.709215
Slirp	SRA stem-loop-interacting RNA-binding protein, mitochondrial	0.259058	0.70791
Tpm2	Tropomyosin beta chain	0.194693	0.705173
Mug1	Murinoglobulin-1	-0.168678	0.704497
Sparc	SPARC	0.144691	0.702095
Atp4a	Potassium-transporting ATPase alpha chain 1	0.490871	0.701971
Map2k1	Dual specificity mitogen-activated protein kinase kinase 1	0.139292	0.700853
Rpl11	60S ribosomal protein L11	-0.374534	0.699629
Edil3	EGF-like repeat and discoidin I-like domain-containing protein 3	-0.147387	0.699626
Ruvbl1	RuvB-like 1	0.116216	0.69945
Sdhb	Succinate dehydrogenase [ubiquinone] iron-sulfur subunit, mitochondrial	0.190086	0.699198
Psmd8	26S proteasome non-ATPase regulatory subunit 8	-0.483414	0.699184
Mtdh	Protein LYRIC	0.321098	0.699039
Vps4b	Vacuolar protein sorting-associated protein 4B	0.110245	0.698476
Hsd17b8	Estradiol 17-beta-dehydrogenase 8	0.100542	0.696642
Mrps36	28S ribosomal protein S36, mitochondrial	-0.220587	0.696604
Crk	Adapter molecule crk	0.129085	0.696506
Htra2	Serine protease HTRA2, mitochondrial	0.138012	0.695323
Fkbp1a	Peptidyl-prolyl cis-trans isomerase FKBP1A	0.11138	0.695138
Raly	RNA-binding protein Raly	-0.240468	0.693819
Rps14	40S ribosomal protein S14	-0.444325	0.691831
Mboat7	Lysophospholipid acyltransferase 7	0.553127	0.690916
Stam	Signal transducing adapter molecule 1	0.121969	0.690344
Uprt	Uracil phosphoribosyltransferase homolog	0.27116	0.690271
Atp1a1	Sodium/potassium-transporting ATPase subunit alpha-1	0.43728	0.690166
Tra2b	Transformer-2 protein homolog beta	0.69143	0.690139
Scg2	Secretogranin-2	-0.156219	0.689889
C8g	Complement component C8 gamma chain	-0.169276	0.689297
Btf3	Transcription factor BTF3	-0.183675	0.688712
Scg3	Secretogranin-3	-0.140111	0.688408
Clta	Clathrin light chain A	0.123509	0.688131
L2hgdh	L-2-hydroxyglutarate dehydrogenase, mitochondrial	0.388309	0.687829
Cadm1	Cell adhesion molecule 1	0.342055	0.686231
Pold2	DNA polymerase delta subunit 2	0.13801	0.686087
Rcn3	Reticulocalbin-3	0.259584	0.685457
Gstp1	Glutathione S-transferase P 1	0.1802	0.685352
Copg1	Coatomer subunit gamma-1	0.396333	0.682265
Jpt2	Jupiter microtubule associated homolog 2	-0.333247	0.681672
Atp1a3	Sodium/potassium-transporting ATPase subunit alpha-3	0.40315	0.681661
Exosc4	Exosome complex component RRP41	0.115663	0.68088
Atp1a2	Sodium/potassium-transporting ATPase subunit alpha-2	0.422637	0.679746
Mettl7a1	Methyltransf_11 domain-containing protein	0.415081	0.679676
Mettl7a2	Methyltransf_11 domain-containing protein	0.415081	0.679676
Gdi1	Rab GDP dissociation inhibitor alpha	0.136022	0.679544
Adss2	Adenylosuccinate synthetase isozyme 2	0.0867359	0.679411
Svip	Small VCP/p97-interacting protein	-0.425561	0.679383
Phyh	Phytanoyl-CoA dioxygenase, peroxisomal	0.342644	0.679366
Ccdc127	Coiled-coil domain-containing protein 127	-0.287003	0.679179
Adprh	[Protein ADP-ribosylarginine] hydrolase	0.0823788	0.679017
Isca2	Iron-sulfur cluster assembly 2 homolog, mitochondrial	0.144987	0.678618
Cand1	Cullin-associated NEDD8-dissociated protein 1	0.347011	0.676802
Snx3	Sorting nexin-3	0.151008	0.676791
Pgm1	Phosphoglucomutase-1	0.0993112	0.676305
Nmral1	NmrA-like family domain-containing protein 1	0.14683	0.67438
Acadm	Medium-chain specific acyl-CoA dehydrogenase, mitochondrial	0.0995508	0.674321
Snap29	Synaptosomal-associated protein 29	0.140306	0.674176
Nck1	Cytoplasmic protein NCK1	0.167493	0.674037
Celf1	CUGBP Elav-like family member 1	0.149303	0.673611
Fam122b	Protein FAM122B	0.240531	0.673209
Sdsl	Serine dehydratase-like	0.160062	0.673095
Ppp2r2a	Serine/threonine-protein phosphatase 2A 55 kDa regulatory subunit B alpha isoform	0.153094	0.672051
Hdhd2	Haloacid dehalogenase-like hydrolase domain-containing protein 2	0.127607	0.67199
Arsb	Arylsulfatase B	0.176897	0.671982
Tmx1	Thioredoxin-related transmembrane protein 1	0.451584	0.670244
Apeh	Acylamino-acid-releasing enzyme	0.111868	0.670145
Tpm3	Tropomyosin alpha-3 chain	0.159526	0.668904
Sptbn2	Spectrin beta chain	0.518853	0.668741
Gm17087	Predicted gene 17087	0.165643	0.668347
Cplx2	Complexin-2	-0.152376	0.667567
Sh3glb2	Endophilin-B2	0.135357	0.666981
Itih4	Inter alpha-trypsin inhibitor, heavy chain 4	0.186452	0.66671
Mif	Macrophage migration inhibitory factor	0.171166	0.665323
Pqbp1	Polyglutamine-binding protein 1	0.123581	0.664675
Stx1b	Syntaxin-1B	0.364809	0.664666
Strap	Serine-threonine kinase receptor-associated protein	0.134886	0.663858
Cstf2t	Cleavage stimulation factor subunit 2 tau variant	0.104614	0.662897
Rpl7	60S ribosomal protein L7	0.911286	0.660944
Sord	Sorbitol dehydrogenase	0.0978361	0.660755
Ciao2b	Cytosolic iron-sulfur assembly component 2B	0.139104	0.660061
Dbi	Acyl-CoA-binding protein	-0.202481	0.659612
Txnl1	Thioredoxin-like protein 1	0.139471	0.659194
Sec31a	Protein transport protein Sec31A	0.109944	0.658143
Cltc	Clathrin heavy chain 1	0.369828	0.656893
H2afy2	Core histone macro-H2A.2	0.384969	0.656321
Tial1	Nucleolysin TIAR	0.151997	0.655976
Arhgdia	Rho GDP-dissociation inhibitor 1	0.132737	0.655224
Ctnna1	Catenin alpha-1	-0.553219	0.654909
Chtop	Chromatin target of PRMT1 protein	-0.601467	0.65464
Hmox2	Heme oxygenase 2	0.188749	0.654166
Sap30bp	SAP30-binding protein	-0.25944	0.653303
Nfs1	Cysteine desulfurase, mitochondrial	-0.149486	0.65216
Serpine2	Glia-derived nexin	-0.0954784	0.651966
Mia3	Transport and Golgi organization protein 1 homolog	0.185884	0.651385
Nt5c	5'(3')-deoxyribonucleotidase, cytosolic type	0.134559	0.651334
Sf3b4	Splicing factor 3B subunit 4	0.120854	0.651041
Rps21	40S ribosomal protein S21	0.121256	0.650904
Caprin1	Caprin-1	0.188526	0.65031
Hspa4	Heat shock 70 kDa protein 4	0.154131	0.650152
Cwc27	Spliceosome-associated protein CWC27 homolog	0.151369	0.649851
Elob	Elongin-B	0.137649	0.64782
Ppp2cb	Serine/threonine-protein phosphatase 2A catalytic subunit beta isoform	0.146321	0.647187
Gm10320	Protein transport protein Sec61 subunit beta	-0.278553	0.64666
Sec61b	Protein transport protein Sec61 subunit beta	-0.278553	0.64666
Uchl5	Ubiquitin carboxyl-terminal hydrolase isozyme L5	0.140072	0.646319
Rtcb	tRNA-splicing ligase RtcB homolog	0.192324	0.646095
Myl6	Myosin light polypeptide 6	0.133405	0.645455
Gstp2	Glutathione S-transferase P 2	0.176569	0.644923
Gm6665	GST N-terminal domain-containing protein	0.154203	0.643832
MGI:1914576	UPF0687 protein C20orf27 homolog	0.192056	0.642862
Ldhc	L-lactate dehydrogenase C chain	0.24714	0.639735
Coq9	Ubiquinone biosynthesis protein COQ9, mitochondrial	0.106173	0.638992
Tpm1	Tropomyosin alpha-1 chain	0.164154	0.638309
Uba2	SUMO-activating enzyme subunit 2	0.144633	0.638195
Sh3gl1	Endophilin-A2	0.124159	0.63819
Dhx9	ATP-dependent RNA helicase A	0.748611	0.637733
Grb2	Growth factor receptor-bound protein 2	0.105171	0.636906
Gtf2f2	General transcription factor IIF subunit 2	0.272925	0.636826
MGI:1913624	UPF0449 protein C19orf25 homolog	-0.15986	0.636489
Tmed7	GOLD domain-containing protein	0.111527	0.636164
Copb1	Coatomer subunit beta	0.426918	0.63605
Gm12728	Peptidyl-prolyl cis-trans isomerase	0.177636	0.635645
Lrrfip2	Leucine-rich repeat flightless-interacting protein 2	0.150402	0.634984
Ptgr2	Prostaglandin reductase 2	0.12408	0.634983
Uso1	General vesicular transport factor p115	0.269516	0.634495
Ube2v2	Ubiquitin-conjugating enzyme E2 variant 2	0.168487	0.634493
Pepd	Xaa-Pro dipeptidase	0.167266	0.63267
RTRAF	RNA transcription, translation and transport factor protein	0.163498	0.631061
Uba5	Ubiquitin-like modifier-activating enzyme 5	0.131277	0.630921
Puf60	Poly(U)-binding-splicing factor PUF60	0.185834	0.630532
Golga4	Golgin subfamily A member 4	0.123676	0.629404
S100a13	Protein S100-A13	-0.377591	0.628926
Prps2	Ribose-phosphate pyrophosphokinase 2	0.3275	0.628238
Pafah1b3	Platelet-activating factor acetylhydrolase IB subunit gamma	0.255704	0.62804
Smarcd2	SWI/SNF-related matrix-associated actin-dependent regulator of chromatin subfamily D member 2	-0.24522	0.6276
Krt1	Keratin, type II cytoskeletal 1	0.541506	0.627014
Krt71	Keratin, type II cytoskeletal 71	0.541506	0.627014
Krt73	Keratin, type II cytoskeletal 73	0.541506	0.627014
Krt74	Keratin, type II cytoskeletal 74	0.541506	0.627014
Krt77	Keratin, type II cytoskeletal 1b	0.541506	0.627014
Dars	Aspartate--tRNA ligase, cytoplasmic	0.205854	0.626859
Tfg	PB1 domain-containing protein	0.157436	0.626551
Hnrnpul1	Heterogeneous nuclear ribonucleoprotein U-like protein 1	-0.174778	0.626378
Atp5f1d	ATP synthase subunit delta, mitochondrial	0.100198	0.625821
Arfip2	Arfaptin-2	0.0741348	0.624135
Krt14	Keratin, type I cytoskeletal 14	0.80578	0.62364
Krt17	Keratin, type I cytoskeletal 17	0.80578	0.62364
Hspa9	Stress-70 protein, mitochondrial	0.0900981	0.623078
Iba57	Putative transferase CAF17 homolog, mitochondrial	0.172857	0.622473
Czib	CXXC motif containing zinc binding protein	0.117507	0.621589
Ctps1	CTP synthase 1	-0.176711	0.621554
Ndufs4	NADH dehydrogenase [ubiquinone] iron-sulfur protein 4, mitochondrial	0.235365	0.620096
Stmn2	Stathmin-2	0.0892224	0.619961
Cttn	Src substrate cortactin	0.112261	0.619102
Cndp2	Cytosolic non-specific dipeptidase	0.094783	0.618909
Tpm3-rs7	Tropomyosin 3, related sequence 7	0.150615	0.618714
Atp6v1e2	V-type proton ATPase subunit E 2	0.223253	0.617653
Tmod1	Tropomodulin-1	0.138939	0.617052
Nefh	Neurofilament heavy polypeptide	0.181988	0.616938
Chmp3	Charged multivesicular body protein 3	-0.284107	0.616887
Snx32	Sorting nexin-32	0.135111	0.61602
Pafah1b2	Platelet-activating factor acetylhydrolase IB subunit beta	0.122655	0.615876
Psma2	Proteasome subunit alpha type-2	0.0989747	0.615361
Ube2i	SUMO-conjugating enzyme UBC9	0.172767	0.615139
Uqcrq	Cytochrome b-c1 complex subunit 8	-0.821055	0.614598
Cux1	Homeobox protein cut-like 1	-0.308023	0.614462
Nsdhl	Sterol-4-alpha-carboxylate 3-dehydrogenase, decarboxylating	0.341644	0.613447
Ppp4c	Serine/threonine-protein phosphatase 4 catalytic subunit	0.18899	0.613419
Specc1	Cytospin-B	0.154768	0.61234
Ddx17	Probable ATP-dependent RNA helicase DDX17	0.0993936	0.611241
Capzb	F-actin-capping protein subunit beta	0.0839349	0.611188
Tpt1	Translationally-controlled tumor protein	0.17404	0.611003
Farsa	Phenylalanine--tRNA ligase alpha subunit	-0.2451	0.610701
Ccdc25	Coiled-coil domain-containing protein 25	0.226997	0.609414
Mri1	Methylthioribose-1-phosphate isomerase	0.114406	0.609095
Guk1	Guanylate kinase	0.124248	0.608988
Cops4	COP9 signalosome complex subunit 4	0.136679	0.608415
Ndufv2	NADH dehydrogenase [ubiquinone] flavoprotein 2, mitochondrial	0.114672	0.608399
Prdx4	Peroxiredoxin-4	0.0994125	0.607896
Rpn1	Dolichyl-diphosphooligosaccharide--protein glycosyltransferase subunit 1	0.190711	0.607379
Ank2	Ankyrin-2	0.279855	0.60679
Ergic1	Endoplasmic reticulum-Golgi intermediate compartment protein 1	0.227678	0.606234
Dlg1	Disks large homolog 1	0.0816532	0.605637
Gm7298	Predicted gene 7298	-0.140635	0.604869
Polr2i	DNA-directed RNA polymerase II subunit RPB9	0.105151	0.602683
Lpl	Lipoprotein lipase	0.201758	0.602627
Des	Desmin	0.171137	0.602455
Gm5426	ATP synthase subunit	-0.634961	0.602412
Lyrm4	LYR motif-containing protein 4	-0.246892	0.600625
Pdxp	Pyridoxal phosphate phosphatase	0.145195	0.600258
Rpl24	60S ribosomal protein L24	0.86553	0.599316
Dhdh	Trans-1,2-dihydrobenzene-1,2-diol dehydrogenase	0.0799167	0.599186
Dazap1	DAZ-associated protein 1	0.123531	0.597888
Kctd2	BTB/POZ domain-containing protein KCTD2	0.166485	0.596732
Kctd5	BTB/POZ domain-containing protein KCTD5	0.166485	0.596732
Psmb6	Proteasome subunit beta type-6	0.157494	0.596194
Pdlim2	PDZ and LIM domain protein 2	0.0967323	0.595637
Ppa1	Inorganic pyrophosphatase	0.0953266	0.595336
Aldh3b1	Aldehyde dehydrogenase family 3 member B1	0.219794	0.595216
Ssr3	Translocon-associated protein subunit gamma	0.316191	0.595068
Dmtn	Dematin	0.142759	0.595059
Fn3krp	Ketosamine-3-kinase	0.190109	0.594873
Gnai1	Guanine nucleotide-binding protein G(i) subunit alpha-1	0.281247	0.594011
Gm8909	Ig-like domain-containing protein	0.139415	0.593964
H2-Q1	Ig-like domain-containing protein	0.139415	0.593964
H2-Q4	Ig-like domain-containing protein	0.139415	0.593964
Bcas2	Pre-mRNA-splicing factor SPF27	0.150576	0.593087
Grsf1	G-rich sequence factor 1	0.147969	0.592682
Sacm1l	Phosphatidylinositide phosphatase SAC1	0.239987	0.592188
Amph	Amphiphysin	0.0975423	0.591959
Mapre2	Microtubule-associated protein RP/EB family member 2	0.121917	0.591761
Napg	Gamma-soluble NSF attachment protein	0.0788484	0.591059
Arxes1	Adipocyte-related X-chromosome expressed sequence 1	-0.283282	0.590011
Arxes2	Adipocyte-related X-chromosome expressed sequence 2	-0.283282	0.590011
Mapre3	Microtubule-associated protein RP/EB family member 3	0.133026	0.589689
Ahcy	Adenosylhomocysteinase	0.240266	0.589539
Cdkn1b	Cyclin-dependent kinase inhibitor 1B	-0.164702	0.58942
Gstm4	Glutathione S-transferase mu 4	0.138532	0.588205
Cbr2	Carbonyl reductase [NADPH] 2	0.48331	0.588185
Hibadh	3-hydroxyisobutyrate dehydrogenase, mitochondrial	0.160747	0.587067
Agr3	Anterior gradient protein 3	0.239887	0.585593
Tubb1	Tubulin beta-1 chain	0.206389	0.585036
Gatad2b	Transcriptional repressor p66-beta	0.211322	0.583671
Hsdl2	Hydroxysteroid dehydrogenase-like protein 2	0.179759	0.583216
Ncoa5	Nuclear receptor coactivator 5	0.126409	0.583093
Cutc	Copper homeostasis protein cutC homolog	0.232615	0.582837
Ppp2r2d	Serine/threonine-protein phosphatase 2A 55 kDa regulatory subunit B delta isoform	0.190895	0.582643
Fahd2	Fumarylacetoacetate hydrolase domain-containing protein 2A	0.131302	0.582595
Nat2	Arylamine N-acetyltransferase 2	0.325497	0.582251
Dbnl	Drebrin-like protein	0.0910102	0.581206
Fth1	Ferritin heavy chain	0.130881	0.580465
Ccdc6	Coiled-coil domain-containing protein 6	0.175254	0.577969
Ilkap	Integrin-linked kinase-associated serine/threonine phosphatase 2C	0.298718	0.577732
Lrrc59	Leucine-rich repeat-containing protein 59	0.212286	0.577133
Nudt2	Bis(5'-nucleosyl)-tetraphosphatase [asymmetrical]	0.0791107	0.577118
Clu	Clusterin	0.144301	0.57661
Them4	Acyl-coenzyme A thioesterase THEM4	0.2346	0.576579
Plg	Plasminogen	0.143775	0.576082
Ring1	E3 ubiquitin-protein ligase RING1	0.14459	0.575759
Tbc1d14	TBC1 domain family member 14	-0.457431	0.575234
Rasl2-9	GTP-binding nuclear protein Ran, testis-specific isoform	-0.1962	0.57481
Apmap	Adipocyte plasma membrane-associated protein	0.155354	0.573148
Mtfr1l	Mitochondrial fission regulator 1-like	0.161496	0.572865
Tf	Serotransferrin	0.163054	0.572588
Nans	Sialic acid synthase	0.080732	0.571396
Hnrnpm	Heterogeneous nuclear ribonucleoprotein M	0.127308	0.57134
Swi5	DNA repair protein SWI5 homolog	0.161719	0.571292
Cyc1	Cytochrome c1, heme protein, mitochondrial	-0.453837	0.570344
Plxnb2	Plexin-B2	0.18887	0.570151
Uqcrc1	Cytochrome b-c1 complex subunit 1, mitochondrial	0.0611909	0.56963
Bin1	Myc box-dependent-interacting protein 1	0.101876	0.569593
Idh3a	Isocitrate dehydrogenase [NAD] subunit alpha, mitochondrial	0.102944	0.568776
Ppp2ca	Serine/threonine-protein phosphatase 2A catalytic subunit alpha isoform	0.134655	0.567321
Nploc4	Nuclear protein localization protein 4 homolog	-0.173938	0.567292
Timp2	Metalloproteinase inhibitor 2	-0.191068	0.566484
Coq6	Ubiquinone biosynthesis monooxygenase COQ6, mitochondrial	0.262865	0.561156
Lysmd1	LysM and putative peptidoglycan-binding domain-containing protein 1	0.128011	0.560647
Pcbd2	Pterin-4-alpha-carbinolamine dehydratase 2	0.131399	0.55922
Tubal3	Tubulin alpha chain-like 3	0.120916	0.558706
Pabpn1	Polyadenylate-binding protein 2	-0.0948273	0.55779
Sugt1	Protein SGT1 homolog	0.113106	0.557045
Cryl1	Lambda-crystallin homolog	0.134832	0.55676
Basp1	Brain acid soluble protein 1	0.315991	0.556648
Hspa1l	Heat shock 70 kDa protein 1-like	0.180748	0.556012
Irf2bp1	Interferon regulatory factor 2-binding protein 1	0.0764726	0.555451
Rnf2	E3 ubiquitin-protein ligase RING2	0.140919	0.554835
Cnpy2	Protein canopy homolog 2	0.154128	0.554231
Atp6v1a	V-type proton ATPase catalytic subunit A	0.232202	0.554186
Ppia	Peptidyl-prolyl cis-trans isomerase A	0.151139	0.553385
Tsen34	tRNA-splicing endonuclease subunit Sen34	0.285604	0.551916
Arl3	ADP-ribosylation factor-like protein 3	0.135908	0.551847
Rpl14	60S ribosomal protein L14	0.508432	0.550646
Dlgap4	Disks large-associated protein 4	0.0913717	0.550268
Mia2	Melanoma inhibitory activity protein 2	-0.192975	0.549845
Chgb	Secretogranin-1	-0.138624	0.54908
Aff4	AF4/FMR2 family member 4	0.211524	0.548904
Mesd	LRP chaperone MESD	0.157259	0.548706
Gatad2a	Transcriptional repressor p66 alpha	0.178326	0.548441
Pzp	Pregnancy zone protein	-0.165644	0.54642
Ndufb7	NADH dehydrogenase [ubiquinone] 1 beta subcomplex subunit 7	0.459672	0.545021
Hint3	Histidine triad nucleotide-binding protein 3	0.119388	0.545016
Naa50	N-alpha-acetyltransferase 50	0.185033	0.543126
Dnajb1	DnaJ homolog subfamily B member 1	0.190279	0.54257
Ube2b	Ubiquitin-conjugating enzyme E2 B	0.111459	0.541098
Ddx5	Probable ATP-dependent RNA helicase DDX5	0.0962082	0.540585
Pcna	Proliferating cell nuclear antigen	0.318252	0.538656
Txn	Thioredoxin	0.139617	0.538563
Ubl7	Ubiquitin-like protein 7	0.218368	0.538139
Arsa	Arylsulfatase A	-0.106656	0.536499
Dek	Protein DEK	0.606946	0.535738
Wbp11	WW domain-binding protein 11	-0.221358	0.534649
Cnrip1	CB1 cannabinoid receptor-interacting protein 1	0.186727	0.534358
Pgk2	Phosphoglycerate kinase 2	0.145206	0.53225
Ube2n	Ubiquitin-conjugating enzyme E2 N	0.124524	0.531232
Palm	Paralemmin-1	0.179525	0.531173
Shpk	Sedoheptulokinase	0.157585	0.530474
Sqor	Sulfide:quinone oxidoreductase, mitochondrial	-0.460071	0.530275
Usp14	Ubiquitin carboxyl-terminal hydrolase 14	0.12101	0.530188
Abi1	Abl interactor 1	0.0604823	0.529977
Hspa4l	Heat shock 70 kDa protein 4L	0.115927	0.528634
Nudt21	Cleavage and polyadenylation specificity factor subunit 5	0.14333	0.527656
Rpl34	60S ribosomal protein L34	0.876558	0.526841
Cast	Calpastatin	0.159647	0.52631
Aak1	AP2-associated protein kinase 1	0.166385	0.526235
H2-Q6	Ig-like domain-containing protein	0.115618	0.526171
H2-Q7	H-2 class I histocompatibility antigen, Q7 alpha chain	0.115618	0.526171
H2-Q8	H-2 class I histocompatibility antigen, Q8 alpha chain	0.115618	0.526171
Pithd1	PITH domain-containing protein 1	0.0541572	0.525544
Msi2	RNA-binding protein Musashi homolog 2	0.137749	0.524992
Gas6	Growth arrest-specific protein 6	-0.111137	0.524581
Qsox1	Sulfhydryl oxidase 1	-0.248515	0.52376
Os9	Protein OS-9	-0.0535633	0.523128
Aldh9a1	4-trimethylaminobutyraldehyde dehydrogenase	0.16132	0.52298
Tppp3	Tubulin polymerization-promoting protein family member 3	0.244309	0.522917
Arcn1	Coatomer subunit delta	0.153361	0.522417
Vdac1	Voltage-dependent anion-selective channel protein 1	0.110835	0.521855
Cryz	Quinone oxidoreductase	0.146642	0.521745
Rab5c	Ras-related protein Rab-5C	-0.347544	0.521524
Psmd10	26S proteasome non-ATPase regulatory subunit 10	0.0960137	0.520486
Lamc1	Laminin subunit gamma-1	0.116086	0.520414
Uba1	Ubiquitin-like modifier-activating enzyme 1	0.161581	0.519888
Ube2r2	Ubiquitin-conjugating enzyme E2 R2	-0.141524	0.519721
Dnm3	Dynamin-3	0.278213	0.519477
Hmgb1	High mobility group protein B1	0.506901	0.51897
Yars	Tyrosine--tRNA ligase, cytoplasmic	0.12455	0.517814
Lifr	Leukemia inhibitory factor receptor	0.181361	0.516972
Psmd1	26S proteasome non-ATPase regulatory subunit 1	0.268951	0.516705
Atp2a1	Sarcoplasmic/endoplasmic reticulum calcium ATPase 1	0.175589	0.516434
Atp2a3	Sarcoplasmic/endoplasmic reticulum calcium ATPase 3	0.175589	0.516434
Prnp	Major prion protein	-0.26506	0.515958
Rnaset2a	Ribonuclease T2-A	-0.0825729	0.515109
Rnaset2b	Ribonuclease T2-B	-0.0825729	0.515109
Hmgcl	Hydroxymethylglutaryl-CoA lyase, mitochondrial	0.0642133	0.514514
Col18a1	Collagen alpha-1(XVIII) chain	0.245776	0.514237
Sugp1	SURP and G-patch domain-containing protein 1	0.184088	0.513712
Atp5mc1	ATP synthase F(0) complex subunit C1, mitochondrial	-0.18255	0.511784
Atp5mc2	ATP synthase F(0) complex subunit C2, mitochondrial	-0.18255	0.511784
Atp5mc3	ATP synthase F(0) complex subunit C3, mitochondrial	-0.18255	0.511784
Naxd	ATP-dependent (S)-NAD(P)H-hydrate dehydratase	0.0832692	0.511752
Srgap3	SLIT-ROBO Rho GTPase-activating protein 3	0.377068	0.511669
Slc25a5	ADP/ATP translocase 2	-0.37023	0.511424
Pacsin3	Protein kinase C and casein kinase II substrate protein 3	0.181573	0.511418
Prdx6b	Thioredoxin domain-containing protein	0.175566	0.511294
D3Ertd751e	UPF0462 protein C4orf33 homolog	0.107805	0.510708
Ftl1	Ferritin light chain 1	0.181061	0.510484
G3bp1	Ras GTPase-activating protein-binding protein 1	0.15429	0.510301
Pcca	Propionyl-CoA carboxylase alpha chain, mitochondrial	0.0994026	0.508528
Tcp1	T-complex protein 1 subunit alpha	0.1749	0.507168
Paics	Multifunctional protein ADE2	0.089468	0.506926
Kctd12b	BTB domain-containing protein	0.140172	0.506665
G3bp2	Ras GTPase-activating protein-binding protein 2	0.113701	0.506065
Casp7	Caspase-7	0.104143	0.50587
Ran	GTP-binding nuclear protein Ran	-0.215211	0.505642
Impa1	Inositol monophosphatase 1	0.144628	0.505598
Gstm2	Glutathione S-transferase Mu 2	0.125828	0.505461
Lypla2	Acyl-protein thioesterase 2	0.0906118	0.50461
Smap	Small acidic protein	-0.130324	0.504493
Gaa	Lysosomal alpha-glucosidase	0.0689228	0.504407
Nampt	Nicotinamide phosphoribosyltransferase	0.0911182	0.504166
Ctbs	Di-N-acetylchitobiase	0.15904	0.503818
Cops6	COP9 signalosome complex subunit 6	0.169354	0.503657
Pgk1	Phosphoglycerate kinase 1	0.120305	0.503617
Smug1	Single-strand selective monofunctional uracil DNA glycosylase	0.39381	0.503212
Tbcel	Tubulin-specific chaperone cofactor E-like protein	0.169014	0.502857
Mrpl50	39S ribosomal protein L50, mitochondrial	0.101444	0.502743
Bin2	Bridging integrator 2	0.0959025	0.502233
Kifbp	KIF-binding protein	0.304897	0.501836
Tdrp	Testis development-related protein	0.142262	0.50183
Pitrm1	Presequence protease, mitochondrial	-0.232731	0.501398
Serping1	Plasma protease C1 inhibitor	0.1107	0.501345
Ctsz	Cathepsin Z	0.131203	0.500681
Tppp	Tubulin polymerization-promoting protein	0.37474	0.500478
Cisd2	CDGSH iron-sulfur domain-containing protein 2	-0.297225	0.500239
Tmx4	Thioredoxin-related transmembrane protein 4	0.336341	0.500061
Arvcf	Armadillo repeat protein deleted in velo-cardio-facial syndrome homolog	-0.232056	0.49921
Dhrs1	Dehydrogenase/reductase SDR family member 1	0.371528	0.49881
Lman2	Vesicular integral-membrane protein VIP36	0.210566	0.498225
Kif5b	Kinesin-1 heavy chain	-0.0749554	0.497648
Avp	Vasopressin-neurophysin 2-copeptin	-0.130091	0.497463
Cfl1	Cofilin-1	0.154706	0.496212
Rab7a	Ras-related protein Rab-7a	-0.184077	0.495509
Pgp	Glycerol-3-phosphate phosphatase	0.094567	0.495092
Stxbp1	Syntaxin-binding protein 1	-0.404933	0.494753
Msrb2	Methionine-R-sulfoxide reductase B2, mitochondrial	0.0937234	0.494531
Dnm1	Dynamin-1	0.20955	0.493924
Krt10	Keratin, type I cytoskeletal 10	0.504101	0.493377
Cox5a	Cytochrome c oxidase subunit 5A, mitochondrial	0.122992	0.492598
Selenof	Selenoprotein F	-0.112942	0.492474
Rbbp9	Putative hydrolase RBBP9	0.10925	0.492418
Serpinf2	Alpha-2-antiplasmin	0.115616	0.491819
Cacna2d1	Voltage-dependent calcium channel subunit alpha-2/delta-1	0.0984434	0.491816
Pdxk	Pyridoxal kinase	0.0970736	0.490915
Col6a1	Collagen alpha-1(VI) chain	-0.311606	0.490387
Pls1	Plastin-1	-0.124722	0.490219
Poldip3	Polymerase delta-interacting protein 3	-0.408203	0.49012
Copb2	Coatomer subunit beta'	0.21562	0.490049
Naa10	N-alpha-acetyltransferase 10	0.092589	0.489854
Hcfc1	Host cell factor 1	0.0800175	0.48956
Isyna1	Inositol-3-phosphate synthase 1	0.094932	0.489296
Uba3	NEDD8-activating enzyme E1 catalytic subunit	0.124814	0.488935
Aspscr1	Tether containing UBX domain for GLUT4	0.118626	0.488758
Ddah2	N(G),N(G)-dimethylarginine dimethylaminohydrolase 2	0.0628359	0.487267
Atp5f1b	ATP synthase subunit beta, mitochondrial	0.0843202	0.485877
Ddah1	N(G),N(G)-dimethylarginine dimethylaminohydrolase 1	0.124129	0.485862
Pml	Protein PML	0.326181	0.484981
Tsfm	Elongation factor Ts, mitochondrial	0.102433	0.484968
Dpysl4	Dihydropyrimidinase-related protein 4	0.210322	0.483053
Bmp3	Bone morphogenetic protein 3	0.133028	0.48225
Thumpd1	THUMP domain-containing protein 1	-0.415887	0.482167
Coa3	Cytochrome c oxidase assembly factor 3 homolog, mitochondrial	0.125549	0.482113
Isy1	Pre-mRNA-splicing factor ISY1 homolog	0.15625	0.481957
Nek7	Serine/threonine-protein kinase Nek7	-0.308636	0.481558
Tmed9	Transmembrane emp24 domain-containing protein 9	0.1624	0.481439
Psmb8	Proteasome subunit beta type-8	0.174243	0.481413
Apip	Methylthioribulose-1-phosphate dehydratase	0.0935133	0.481135
Bpgm	Bisphosphoglycerate mutase	-0.214971	0.480543
Nsfl1c	NSFL1 cofactor p47	0.115341	0.480393
Pdcd6	Programmed cell death protein 6	0.113646	0.480226
Akap8	A-kinase anchor protein 8	-0.197318	0.480022
Sec11a	Signal peptidase complex catalytic subunit SEC11A	0.212746	0.479941
Tpi1	Triosephosphate isomerase	0.136009	0.479862
Slc2a13	Proton myo-inositol cotransporter	0.223599	0.478574
Psip1	PC4 and SFRS1-interacting protein	-0.272435	0.478297
Yme1l1	ATP-dependent zinc metalloprotease YME1L1	-0.39584	0.478019
Col1a1	Collagen alpha-1(I) chain	-0.934101	0.477825
Ap1b1	AP-1 complex subunit beta-1	0.203189	0.47664
Hnrnph1	Heterogeneous nuclear ribonucleoprotein H	0.146946	0.476262
Micu3	Calcium uptake protein 3, mitochondrial	0.176375	0.476143
Hspa2	Heat shock-related 70 kDa protein 2	0.149487	0.476032
Man2a1	Alpha-mannosidase 2	-0.258066	0.475985
Col1a2	Collagen alpha-2(I) chain	-0.597521	0.475704
Mapk3	Mitogen-activated protein kinase 3	-0.40124	0.47498
Nmi	N-myc-interactor	0.167693	0.474932
Hnrnph2	Heterogeneous nuclear ribonucleoprotein H2	0.150332	0.474846
Seh1l	Nucleoporin SEH1	0.190891	0.474092
Mob4	MOB-like protein phocein	0.0665524	0.472886
Lsm2	U6 snRNA-associated Sm-like protein LSm2	-0.0697204	0.472212
Anxa7	Annexin A7	0.117155	0.471901
Pdxdc1	Pyridoxal-dependent decarboxylase domain-containing protein 1	0.170564	0.471172
Tardbp	TAR DNA-binding protein 43	0.124226	0.470862
Erlin2	Erlin-2	0.0982735	0.470706
Elavl1	ELAV-like protein 1	0.0725761	0.47063
Nup35	Nucleoporin NUP35	0.133248	0.470496
Tbc1d2	TBC1 domain family member 2A	0.132189	0.469956
Lgals3	Galectin-3	0.124797	0.469402
Oxt	Oxytocin-neurophysin 1	-0.182598	0.469236
Ttc38	Tetratricopeptide repeat protein 38	0.10008	0.46872
Dpf2	Zinc finger protein ubi-d4	-0.405061	0.468507
Aldh5a1	Succinate-semialdehyde dehydrogenase, mitochondrial	0.101441	0.467474
Sec14l4	SEC14-like protein 4	-0.154095	0.467303
Mug2	Murinoglobulin-2	-0.137797	0.46704
Hmbs	Porphobilinogen deaminase	-0.122544	0.466956
Myl6b	Myosin light chain 6B	0.139724	0.466717
Slc25a4	ADP/ATP translocase 1	-0.343807	0.465284
Galk1	Galactokinase	0.117077	0.464743
Trim56	E3 ubiquitin-protein ligase TRIM56	0.13881	0.464724
Slc25a3	Phosphate carrier protein, mitochondrial	0.125093	0.464495
Ftl2	Ferritin light chain 2	0.179999	0.463685
Clip1	CAP-Gly domain-containing linker protein 1	0.156822	0.463158
Pin1	Peptidyl-prolyl cis-trans isomerase NIMA-interacting 1	0.147266	0.462765
Eef1a2	Elongation factor 1-alpha 2	0.285072	0.462032
Hprt1	Hypoxanthine-guanine phosphoribosyltransferase	0.202584	0.461276
Mapt	Microtubule-associated protein tau	0.18464	0.460955
Lamtor2	Ragulator complex protein LAMTOR2	0.0799385	0.460801
Zc3h15	Zinc finger CCCH domain-containing protein 15	-0.442858	0.460433
Spryd3	B30.2/SPRY domain-containing protein	-0.108324	0.460176
Xpo1	Exportin-1	0.327987	0.460024
Rpl28	60S ribosomal protein L28	0.814817	0.459697
Tbcc	Tubulin-specific chaperone C	0.13782	0.459403
Irgq	Immunity-related GTPase family Q protein	0.118236	0.459287
Eef1a1	Elongation factor 1-alpha 1	0.278351	0.458952
Nadk2	NAD kinase 2, mitochondrial	0.113759	0.458595
Hacd3	Very-long-chain (3R)-3-hydroxyacyl-CoA dehydratase 3	0.272528	0.458386
Cacybp	Calcyclin-binding protein	0.124876	0.458233
Gmps	GMP synthase [glutamine-hydrolyzing]	0.160828	0.457459
Ikbip	Inhibitor of nuclear factor kappa-B kinase-interacting protein	0.166576	0.457334
Stam2	Signal transducing adapter molecule 2	0.108718	0.456641
Rpn2	Dolichyl-diphosphooligosaccharide--protein glycosyltransferase subunit 2	0.231257	0.456219
Ube2k	Ubiquitin-conjugating enzyme E2 K	0.107262	0.455672
Psmb5	Proteasome subunit beta type-5	0.18732	0.455656
Rps3	40S ribosomal protein S3	-0.320183	0.455598
Tsg101	Tumor susceptibility gene 101 protein	-0.173252	0.455411
Ccdc91	Coiled-coil domain-containing protein 91	0.117361	0.454067
Gpd1l	Glycerol-3-phosphate dehydrogenase 1-like protein	0.097912	0.453791
Ube2d2	Ubiquitin-conjugating enzyme E2 D2	0.136783	0.453665
Ube2d2b	Ubiquitin-conjugating enzyme E2 D2B	0.136783	0.453665
Ube2d3	Ubiquitin-conjugating enzyme E2 D3	0.136783	0.453665
Mogs	Mannosyl-oligosaccharide glucosidase	0.179014	0.452865
Kpnb1	Importin subunit beta-1	0.397745	0.451981
Ola1	Obg-like ATPase 1	0.139476	0.451786
Nsun2	RNA cytosine C(5)-methyltransferase NSUN2	-0.0906071	0.451757
Hnrnpa3	Heterogeneous nuclear ribonucleoprotein A3	0.133165	0.450009
Psmb7	Proteasome subunit beta type-7	0.117732	0.449439
Ephx1	Epoxide hydrolase 1	0.242951	0.449224
Rab10	Ras-related protein Rab-10	0.156027	0.448964
Serpina3c	Serine protease inhibitor A3C	0.102379	0.448755
Serpina3g	Serine protease inhibitor A3G	0.102379	0.448755
Serpina3n	Serine protease inhibitor A3N	0.102379	0.448755
Atp5pb	ATP synthase F(0) complex subunit B1, mitochondrial	-0.371044	0.448133
Map6	Microtubule-associated protein 6	0.204004	0.446268
Znf326	DBIRD complex subunit ZNF326	-0.279655	0.445353
Ist1	IST1 homolog	-0.1248	0.444983
Dstn	Destrin	0.122019	0.443688
Lmna	Prelamin-A/C	0.324488	0.442801
Fgb	Fibrinogen beta chain	0.123358	0.441424
Gstm7	Glutathione S-transferase Mu 7	0.118951	0.441302
Smap1	Stromal membrane-associated protein 1	0.105494	0.440312
Atp5mf	ATP synthase subunit f, mitochondrial	0.279949	0.439127
Snap25	Synaptosomal-associated protein 25	0.12568	0.438956
Eif4h	Eukaryotic translation initiation factor 4H	0.0972559	0.438719
Ssbp3	Single-stranded DNA-binding protein 3	0.0944387	0.438377
Commd1	COMM domain-containing protein 1	-0.152042	0.438303
Pbdc1	Protein PBDC1	0.0942458	0.437729
Crip2	Cysteine-rich protein 2	0.160281	0.437248
Got2	Aspartate aminotransferase, mitochondrial	0.173608	0.436821
Ncam1	Neural cell adhesion molecule 1	0.214968	0.436246
Pdcd6ip	Programmed cell death 6-interacting protein	0.0783906	0.435638
Ica	Inhibitor of carbonic anhydrase	0.137234	0.434109
Prdx2	Peroxiredoxin-2	0.0784219	0.433959
Ptprk	Receptor-type tyrosine-protein phosphatase kappa	0.0611912	0.432435
Yae1d1	Yae1_N domain-containing protein	-0.170199	0.432232
Atp2a2	Sarcoplasmic/endoplasmic reticulum calcium ATPase 2	0.172509	0.431911
Csl	Citrate synthase	-0.318444	0.431682
Clstn1	Calsyntenin-1	0.124029	0.430955
Tmod3	Tropomodulin-3	0.0952304	0.43055
Magi1	Membrane-associated guanylate kinase, WW and PDZ domain-containing protein 1	-0.23838	0.430424
Mat2a	S-adenosylmethionine synthase isoform type-2	0.152141	0.430262
Arfgap1	ADP-ribosylation factor GTPase-activating protein 1	0.080626	0.429927
Plaa	Phospholipase A-2-activating protein	0.109452	0.429837
Tmf1	TATA element modulatory factor	0.123955	0.429649
Abhd11	Protein ABHD11	0.105755	0.429611
Ddx42	ATP-dependent RNA helicase DDX42	-0.254181	0.429002
Syt1	Synaptotagmin-1	0.197589	0.42852
Dcn	Decorin	-0.265967	0.428286
Snap47	Synaptosomal-associated protein 47	0.21648	0.428002
Actr2	Actin-related protein 2	0.116972	0.427393
Papln	Papilin	-0.287174	0.427323
Cga	Glycoprotein hormones alpha chain	0.227149	0.427284
Ak2	Adenylate kinase 2, mitochondrial	0.0928563	0.426831
Mrpl55	39S ribosomal protein L55, mitochondrial	0.130047	0.425862
Prmt1	Protein arginine N-methyltransferase 1	0.601632	0.425662
Serpinb6	Serpin B6	0.148222	0.425637
Gnao1	Guanine nucleotide-binding protein G(o) subunit alpha	0.252593	0.425562
Mlec	Malectin	-0.174577	0.425276
Ndufs1	NADH-ubiquinone oxidoreductase 75 kDa subunit, mitochondrial	0.063881	0.424899
Asap1	Arf-GAP with SH3 domain, ANK repeat and PH domain-containing protein 1	0.30741	0.424129
Psmc3	26S proteasome regulatory subunit 6A	0.104961	0.424126
Dld	Dihydrolipoyl dehydrogenase, mitochondrial	0.097619	0.42403
Ap2b1	AP-2 complex subunit beta	0.242518	0.422149
Hspe1-rs1	CPN10-like protein	0.0790413	0.421947
Mrps23	28S ribosomal protein S23, mitochondrial	0.162024	0.421913
Ctsb	Cathepsin B	-0.0806123	0.421616
Nid2	Nidogen-2	0.0660466	0.421594
Ufl1	E3 UFM1-protein ligase 1	0.226647	0.421316
Dnaja3	DnaJ homolog subfamily A member 3, mitochondrial	-0.186936	0.421264
Mdh2	Malate dehydrogenase, mitochondrial	0.0768806	0.420661
Rps2	40S ribosomal protein S2	-0.609417	0.42028
Hspe1	10 kDa heat shock protein, mitochondrial	0.0794064	0.419983
Sar1a	GTP-binding protein SAR1a	-0.234239	0.419092
Sar1b	GTP-binding protein SAR1b	-0.234239	0.419092
Rpa2	Replication protein A 32 kDa subunit	-0.0703927	0.418831
Cstb	Cystatin-B	0.0916949	0.418548
Rsu1	Ras suppressor protein 1	0.195551	0.418308
Smarce1	SWI/SNF-related matrix-associated actin-dependent regulator of chromatin subfamily E member 1	0.12125	0.418
Ube2v1	Ubiquitin-conjugating enzyme E2 variant 1	0.113417	0.417627
Hexb	Beta-hexosaminidase subunit beta	-0.191647	0.417135
Dpys	Dihydropyrimidinase	-0.107814	0.416861
Bckdha	2-oxoisovalerate dehydrogenase subunit alpha, mitochondrial	0.0712506	0.416801
Cfl2	Cofilin-2	0.126823	0.414793
Ss18l1	Calcium-responsive transactivator	0.191805	0.414527
Vdac2	Voltage-dependent anion-selective channel protein 2	0.0695903	0.414524
Aldh18a1	Delta-1-pyrroline-5-carboxylate synthase	-0.225737	0.414389
Nptn	Neuroplastin	0.207155	0.413844
Gnpda1	Glucosamine-6-phosphate isomerase 1	0.0673624	0.413429
Ehd4	EH domain-containing protein 4	-0.252278	0.413247
Cp	Ceruloplasmin	-0.180923	0.413243
Tcea1	Transcription elongation factor A protein 1	0.124972	0.41306
Mcee	Methylmalonyl-CoA epimerase, mitochondrial	0.124817	0.412452
Slc25a11	Mitochondrial 2-oxoglutarate/malate carrier protein	-0.323342	0.412399
Wasl	Neural Wiskott-Aldrich syndrome protein	-0.117712	0.41145
Rpl35	60S ribosomal protein L35	0.892115	0.411097
Ahsg	Alpha-2-HS-glycoprotein	0.106059	0.410658
Spr	Sepiapterin reductase	0.110247	0.410318
Dnaja4	DnaJ homolog subfamily A member 4	0.0975544	0.409951
Dnm1l	Dynamin-1-like protein	0.112257	0.40963
Ap3b2	AP-3 complex subunit beta-2	0.179522	0.409501
Gtf2a1	Transcription initiation factor IIA subunit 1	-0.190669	0.409464
Eif3f	Eukaryotic translation initiation factor 3 subunit F	0.132038	0.407943
Mvb12a	Multivesicular body subunit 12A	0.108459	0.406995
M6pr	Cation-dependent mannose-6-phosphate receptor	0.179194	0.406771
Pacsin2	Protein kinase C and casein kinase substrate in neurons protein 2	0.111677	0.406133
Ndufa9	NADH dehydrogenase [ubiquinone] 1 alpha subcomplex subunit 9, mitochondrial	-0.274926	0.405605
Mcat	Malonyl-CoA-acyl carrier protein transacylase, mitochondrial	-0.135918	0.405553
Rbm14	RNA-binding protein 14	0.126413	0.40549
Actl6a	Actin-like protein 6A	0.166842	0.405215
Pdlim5	PDZ and LIM domain protein 5	0.192187	0.404712
Rps28	40S ribosomal protein S28	0.133844	0.404217
Dusp3	Dual specificity protein phosphatase 3	0.0769308	0.404125
Mccc2	Methylcrotonoyl-CoA carboxylase beta chain, mitochondrial	0.114218	0.404007
Hcls1	Hematopoietic lineage cell-specific protein	0.121337	0.402361
Purb	Transcriptional activator protein Pur-beta	0.0805702	0.40235
Shtn1	Shootin-1	0.0858855	0.402332
Cyb5r3	NADH-cytochrome b5 reductase 3	-0.251087	0.401387
Cd200	OX-2 membrane glycoprotein	0.166697	0.401373
Apoe	Apolipoprotein E	0.0567356	0.400439
Acot13	Acyl-coenzyme A thioesterase 13	0.0811931	0.399849
Galnt2	Polypeptide N-acetylgalactosaminyltransferase 2	-0.141887	0.398424
Uqcrfs1	Cytochrome b-c1 complex subunit Rieske, mitochondrial	0.102603	0.398252
Rab27a	Ras-related protein Rab-27A	0.255881	0.398178
Snx12	Sorting nexin-12	0.0990947	0.397042
Hspd1	60 kDa heat shock protein, mitochondrial	0.0870034	0.396834
Rpl19	60S ribosomal protein L19	0.822542	0.396545
Cmpk1	UMP-CMP kinase	0.0993334	0.39646
Nol3	Nucleolar protein 3	-0.277843	0.395725
Lrpprc	Leucine-rich PPR motif-containing protein, mitochondrial	0.251962	0.395264
Ufd1	Ubiquitin recognition factor in ER-associated degradation protein 1	0.0860843	0.395258
Enoph1	Enolase-phosphatase E1	0.143306	0.395212
Gstm1	Glutathione S-transferase Mu 1	0.106069	0.395201
Hnrnpab	Heterogeneous nuclear ribonucleoprotein A/B	0.153387	0.394953
Dync1h1	Cytoplasmic dynein 1 heavy chain 1	0.199161	0.394869
Matr3	Matrin-3	-0.126081	0.39419
Adss1	Adenylosuccinate synthetase isozyme 1	0.173611	0.393316
Pycr2	Pyrroline-5-carboxylate reductase 2	0.0897179	0.393304
Cfh	Complement factor H	0.0752376	0.39222
Sccpdh	Saccharopine dehydrogenase-like oxidoreductase	-0.224557	0.392143
Gatd3a	Glutamine amidotransferase-like class 1 domain-containing protein 3A, mitochondrial	0.110079	0.391753
Ldha	L-lactate dehydrogenase A chain	0.174822	0.391401
Dnm2	Dynamin-2	0.16556	0.391336
Kiaa0513	Uncharacterized protein KIAA0513	0.109306	0.390416
Glod4	Glyoxalase domain-containing protein 4	0.0866074	0.390108
Azgp1	Zinc-alpha-2-glycoprotein	0.103759	0.389018
Slc25a20	Mitochondrial carnitine/acylcarnitine carrier protein	0.135376	0.38847
Akr1a1	Aldo-keto reductase family 1 member A1	0.112867	0.387914
Ttc9c	Tetratricopeptide repeat protein 9C	0.129244	0.387837
Lsm14b	Protein LSM14 homolog B	-0.105659	0.387755
Rps27	40S ribosomal protein S27	-0.267195	0.387633
Ces1c	Carboxylesterase 1C	-0.168291	0.387582
Dnajc6	Putative tyrosine-protein phosphatase auxilin	-0.163377	0.387404
Khdc4	KH homology domain-containing protein 4	0.141075	0.387217
Pgls	6-phosphogluconolactonase	0.0827257	0.387073
Gorasp1	Golgi reassembly-stacking protein 1	0.116833	0.387054
Sec13	Protein SEC13 homolog	0.096203	0.386941
Gnai2	Guanine nucleotide-binding protein G(i) subunit alpha-2	0.250986	0.386876
Hnrnpf	Heterogeneous nuclear ribonucleoprotein F	0.128138	0.386783
Prkaca	cAMP-dependent protein kinase catalytic subunit alpha	0.286572	0.385836
Crmp1	Dihydropyrimidinase-related protein 1	0.0624478	0.385353
Gpc6	Glypican-6	0.416873	0.384655
Rars	Arginine--tRNA ligase, cytoplasmic	0.227768	0.384198
Klc4	Kinesin light chain 4	0.101989	0.383475
Acadsb	Short/branched chain specific acyl-CoA dehydrogenase, mitochondrial	0.0577437	0.382663
Cbx1	Chromobox protein homolog 1	0.181863	0.382595
Lama2	Laminin subunit alpha-2	0.11816	0.382141
Ces1	Liver carboxylesterase 1	-0.142719	0.381787
Ces1a	Carboxylic ester hydrolase	-0.142719	0.381787
Cs	Citrate synthase, mitochondrial	-0.311958	0.381616
Ak1	Adenylate kinase isoenzyme 1	0.0944341	0.38114
Mapk1	Mitogen-activated protein kinase 1	-0.316285	0.381066
Pafah1b1	Platelet-activating factor acetylhydrolase IB subunit alpha	0.176939	0.380309
Rbmx	RNA-binding motif protein, X chromosome	0.160867	0.379922
Dnpep	Aspartyl aminopeptidase	-0.129136	0.379359
Hspa8	Heat shock cognate 71 kDa protein	0.106507	0.379342
Gpx1	Glutathione peroxidase 1	0.119378	0.379124
Nme2	Nucleoside diphosphate kinase B	0.115016	0.379004
Sptan1	Spectrin alpha chain, non-erythrocytic 1	0.249818	0.378661
Paip2b	Polyadenylate-binding protein-interacting protein 2B	0.181199	0.377782
Hivep1	Zinc finger protein 40	-0.153855	0.37743
Tatdn1	Putative deoxyribonuclease TATDN1	0.0669616	0.37688
Pou1f1	Pituitary-specific positive transcription factor 1	-0.102968	0.3757
Rpl6	60S ribosomal protein L6	0.755761	0.374974
Napa	Alpha-soluble NSF attachment protein	0.0786047	0.373951
Cnpy4	Protein canopy homolog 4	0.073695	0.373691
Uba1y	Ubiquitin-like modifier-activating enzyme 1 Y	0.128764	0.37344
Wdr37	WD repeat-containing protein 37	-0.0927033	0.373386
Snx9	Sorting nexin-9	-0.0963349	0.372954
Galns	N-acetylgalactosamine-6-sulfatase	-0.0703194	0.372952
Atp5mg	ATP synthase subunit g, mitochondrial	-0.347277	0.37252
Apoc3	Apolipoprotein C-III	-0.124379	0.371888
Canx	Calnexin	0.214749	0.371823
Scrn1	Secernin-1	0.109145	0.371452
Calr	Calreticulin	-0.187226	0.37137
Hibch	3-hydroxyisobutyryl-CoA hydrolase, mitochondrial	0.0667659	0.371337
Sdr39u1	Epimerase family protein SDR39U1	0.129521	0.370221
Sh3bp5l	SH3 domain-binding protein 5-like	-0.144899	0.370004
Hist2h3c2	Histone H3.2	0.599307	0.369728
H3c1	Histone H3.1	0.599753	0.369427
Cgn	Cingulin	0.0807899	0.369076
Ppp1r9a	Protein phosphatase 1, regulatory subunit 9A	0.113499	0.369018
Hint1	Histidine triad nucleotide-binding protein 1	0.107306	0.368996
Mat1a	S-adenosylmethionine synthase isoform type-1	0.137811	0.368821
Apoa1	Apolipoprotein A-I	0.0863545	0.368708
Fis1	Mitochondrial fission 1 protein	-0.120072	0.36826
Kiaa1324	UPF0577 protein KIAA1324	0.221751	0.368007
Gls	Glutaminase kidney isoform, mitochondrial	0.155472	0.367786
Dtd2	D-aminoacyl-tRNA deacylase 2	0.0980332	0.367732
Usp7	Ubiquitin carboxyl-terminal hydrolase 7	0.178109	0.367385
Rpl13a	60S ribosomal protein L13a	0.839684	0.366149
Psmc2	26S proteasome regulatory subunit 7	0.0794194	0.366086
Ndufb8	NADH dehydrogenase [ubiquinone] 1 beta subcomplex subunit 8, mitochondrial	-0.255032	0.365953
Chmp2a	Charged multivesicular body protein 2a	-0.073823	0.365874
Ddb1	DNA damage-binding protein 1	0.445353	0.365473
F10	Coagulation factor X	0.116681	0.365346
Kctd12	BTB/POZ domain-containing protein KCTD12	0.117889	0.364161
Rpl26	60S ribosomal protein L26	0.705955	0.364152
Fhl1	Four and a half LIM domains protein 1	-0.300731	0.363599
Lgalsl	Galectin-related protein	0.127357	0.363035
Atp6v1e1	V-type proton ATPase subunit E 1	0.14771	0.362899
Rpl13	60S ribosomal protein L13	0.620474	0.362569
Nudt4	Diphosphoinositol polyphosphate phosphohydrolase 2	-0.0629328	0.362277
Gtf2b	Transcription initiation factor IIB	0.133782	0.362113
Gltp	Glycolipid transfer protein	-0.262157	0.361637
Rpl18	60S ribosomal protein L18	-0.18802	0.361621
Cox6c	Cytochrome c oxidase subunit 6C	-0.296696	0.361197
Uqcrc2	Cytochrome b-c1 complex subunit 2, mitochondrial	0.185809	0.36097
Prpf6	Pre-mRNA-processing factor 6	0.21282	0.360813
Pea15	Astrocytic phosphoprotein PEA-15	0.0693906	0.360811
Eif3a	Eukaryotic translation initiation factor 3 subunit A	0.386048	0.360528
Olfml3	Olfactomedin-like protein 3	0.136006	0.360395
Arpc5l	Actin-related protein 2/3 complex subunit 5-like protein	0.0869409	0.360291
Snrpb	Small nuclear ribonucleoprotein-associated protein B	0.243135	0.360081
Snrpn	Small nuclear ribonucleoprotein-associated protein N	0.243135	0.360081
Blmh	Bleomycin hydrolase	-0.16663	0.360071
Gpx4	Phospholipid hydroperoxide glutathione peroxidase	0.0992086	0.359812
Phb	Prohibitin	0.0519509	0.359391
Slc25a1	Tricarboxylate transport protein, mitochondrial	-0.252466	0.359045
Pomc	Pro-opiomelanocortin	0.133335	0.35904
Gm7324	RRM domain-containing protein	0.152636	0.358828
Rbmxl1	RNA binding motif protein, X-linked-like-1	0.152636	0.358828
Gm14214	Ribosomal_L7Ae domain-containing protein	0.694914	0.358193
Cfb	Complement factor B	0.110328	0.357994
Snrpd3	Small nuclear ribonucleoprotein Sm D3	-0.197253	0.357566
Pmpcb	Mitochondrial-processing peptidase subunit beta	0.0253168	0.356375
Hexa	Beta-hexosaminidase subunit alpha	-0.15925	0.356276
Atp5me	ATP synthase subunit e, mitochondrial	-0.140442	0.356228
Acp1	Low molecular weight phosphotyrosine protein phosphatase	0.0422671	0.35527
Ddost	Dolichyl-diphosphooligosaccharide--protein glycosyltransferase 48 kDa subunit	0.284845	0.355216
Cdkl3	Cyclin-dependent kinase-like 3	0.0783164	0.355209
Lrp8	Low-density lipoprotein receptor-related protein 8	0.167022	0.354996
Etfdh	Electron transfer flavoprotein-ubiquinone oxidoreductase, mitochondrial	-0.166229	0.354791
Apoa4	Apolipoprotein A-IV	0.072	0.354036
Ubap2l	Ubiquitin-associated protein 2-like	0.136695	0.354014
Ndufa7	NADH dehydrogenase [ubiquinone] 1 alpha subcomplex subunit 7	0.175698	0.353351
Coa7	Cytochrome c oxidase assembly factor 7	0.0581449	0.352988
Fkbp14	Peptidyl-prolyl cis-trans isomerase FKBP14	0.104562	0.352562
Pdia4	Protein disulfide-isomerase A4	-0.109774	0.35245
Atp8b1	Phospholipid-transporting ATPase IC	-0.202647	0.35225
Rida	2-iminobutanoate/2-iminopropanoate deaminase	0.103289	0.351609
Psmb2	Proteasome subunit beta type-2	0.0664861	0.35132
Lysmd2	LysM and putative peptidoglycan-binding domain-containing protein 2	0.0829779	0.351199
Eef1g	Elongation factor 1-gamma	0.262309	0.350692
Nedd8	NEDD8	0.0786178	0.350679
Rps11	40S ribosomal protein S11	-0.357605	0.350516
Arl6	ADP-ribosylation factor-like protein 6	0.200829	0.349583
Pcp4	Calmodulin regulator protein PCP4	0.22442	0.349275
Larp4b	La-related protein 4B	0.115438	0.349039
Hp1bp3	Heterochromatin protein 1-binding protein 3	0.290828	0.348423
Prdx5	Peroxiredoxin-5, mitochondrial	0.0645411	0.348391
Slc4a1	Band 3 anion transport protein	-0.226127	0.348048
Dhfr	Dihydrofolate reductase	0.158647	0.347731
Fn1	Fibronectin	0.0714836	0.347639
Pak1	Serine/threonine-protein kinase PAK 1	0.097728	0.347621
Sfpq	Splicing factor, proline- and glutamine-rich	0.0790375	0.347519
Rpl7a	60S ribosomal protein L7a	0.557576	0.347138
Actr3b	Actin-related protein 3B	0.107947	0.346765
Rcn1	Reticulocalbin-1	0.092737	0.346503
Rpe	Ribulose-phosphate 3-epimerase	0.0693042	0.346418
Nudt5	ADP-sugar pyrophosphatase	0.0911558	0.346263
Znf830	Zinc finger protein 830	0.0551075	0.345345
Ppib	Peptidyl-prolyl cis-trans isomerase B	0.129092	0.345282
Lrpap1	Alpha-2-macroglobulin receptor-associated protein	-0.240119	0.344955
Gtf2e1	General transcription factor IIE subunit 1	-0.281784	0.344903
Appl1	DCC-interacting protein 13-alpha	0.101716	0.343681
Gid8	Glucose-induced degradation protein 8 homolog	0.26747	0.343133
Gstm3	Glutathione S-transferase Mu 3	0.099802	0.343087
Tst	Thiosulfate sulfurtransferase	0.0987271	0.342446
Rdx	Radixin	-0.0872415	0.341298
H3-3b	Histone H3.3	0.55179	0.340928
H3f3c	Histone H3.3C	0.55179	0.340928
Ppm1a	Protein phosphatase 1A	0.0994597	0.34046
Celf2	CUGBP Elav-like family member 2	0.111003	0.340418
Samm50	Sorting and assembly machinery component 50 homolog	0.0881753	0.340201
Sart3	Squamous cell carcinoma antigen recognized by T-cells 3	0.425199	0.338571
Ndufab1	Acyl carrier protein, mitochondrial	-0.360436	0.33853
Prepl	Prolyl endopeptidase-like	0.150221	0.337731
Cisd3	CDGSH iron-sulfur domain-containing protein 3, mitochondrial	0.238597	0.337374
Ogdh	2-oxoglutarate dehydrogenase, mitochondrial	-0.275781	0.336902
Gpc4	Glypican-4	0.350416	0.336892
Pld3	Phospholipase D3	0.0693922	0.33646
Ufm1	Ubiquitin-fold modifier 1	0.11098	0.335718
Dlat	Dihydrolipoyllysine-residue acetyltransferase component of pyruvate dehydrogenase complex, mitochondrial	0.081866	0.335271
Ahnak	PDZ domain-containing protein	0.111366	0.33495
Cald1	Caldesmon 1	0.0815296	0.334457
Taldo1	Transaldolase	0.117374	0.334238
Ndufa5	NADH dehydrogenase [ubiquinone] 1 alpha subcomplex subunit 5	0.0660656	0.333807
Pak3	Serine/threonine-protein kinase PAK 3	0.0900947	0.333768
Sod1	Superoxide dismutase [Cu-Zn]	0.0984601	0.333494
Ndrg1	Protein NDRG1	0.191393	0.333444
Eif2s1	Eukaryotic translation initiation factor 2 subunit 1	0.104171	0.333018
Snx30	Sorting nexin-30	0.0825929	0.332131
Gc	Vitamin D-binding protein	0.0799207	0.332014
C3	Complement C3	-0.138885	0.331975
Mfn2	Mitofusin-2	0.160134	0.331635
Bcap31	B-cell receptor-associated protein 31	0.159978	0.331235
Acadl	Long-chain specific acyl-CoA dehydrogenase, mitochondrial	-0.218832	0.330978
Hypk	Huntingtin-interacting protein K	0.100477	0.330132
Commd8	COMM domain-containing protein 8	0.0871661	0.330123
Hint2	Histidine triad nucleotide-binding protein 2, mitochondrial	0.10011	0.329669
Vamp2	Vesicle-associated membrane protein 2	-0.161418	0.329466
Vamp3	Vesicle-associated membrane protein 3	-0.161418	0.329466
Pofut2	GDP-fucose protein O-fucosyltransferase 2	0.188557	0.328099
Cfhr2	Complement factor H-related 2	0.0831125	0.327748
Iah1	Isoamyl acetate-hydrolyzing esterase 1 homolog	0.06931	0.3269
Psmd2	26S proteasome non-ATPase regulatory subunit 2	0.17607	0.326633
Epb41l3	Band 4.1-like protein 3	-0.206813	0.326512
Gtf2f1	General transcription factor IIF subunit 1	-0.0734643	0.326095
Thop1	Thimet oligopeptidase	0.173367	0.324607
Dbn1	Drebrin	0.220149	0.324458
Sumo1	Small ubiquitin-related modifier 1	0.0759991	0.324221
Phpt1	14 kDa phosphohistidine phosphatase	0.0828743	0.324071
Nrdc	Nardilysin	0.174399	0.323577
Smap2	Stromal membrane-associated protein 2	0.0661674	0.323435
Brd8	Bromodomain-containing protein 8	0.239116	0.323294
Slc25a31	ADP/ATP translocase 4	-0.197443	0.323098
Gm12355	RRM domain-containing protein	0.332763	0.322824
Oxsm	3-oxoacyl-[acyl-carrier-protein] synthase, mitochondrial	0.0589171	0.322714
Echdc3	Enoyl-CoA hydratase domain-containing protein 3, mitochondrial	0.0884503	0.322272
Cfap36	Cilia- and flagella-associated protein 36	-0.170163	0.322244
Opa3	Optic atrophy 3 protein homolog	-0.263178	0.321767
Map1s	Microtubule-associated protein 1S	-0.0897412	0.321629
Cdc5l	Cell division cycle 5-like protein	-0.193536	0.321598
Gm32717	Predicted gene, 32717	-0.193536	0.321598
Gm9044	Predicted gene 9040	-0.193536	0.321598
Gm9045	Predicted gene 9045	-0.193536	0.321598
Gm9046	Predicted gene 9046	-0.193536	0.321598
Gm9048	Predicted gene 9048	-0.193536	0.321598
Sod2	Superoxide dismutase [Mn], mitochondrial	0.0974867	0.320559
Aip	AH receptor-interacting protein	-0.0395184	0.319636
Ero1a	ERO1-like protein alpha	0.0804538	0.319067
Epcam	Epithelial cell adhesion molecule	0.107607	0.318687
Gm16381	Ubiquitin-like domain-containing protein	0.102884	0.318576
Ubl5	Ubiquitin-like protein 5	0.102884	0.318576
Srr	Serine racemase	0.0745078	0.318328
Wdr33	pre-mRNA 3' end processing protein WDR33	-0.28242	0.317923
Scfd1	Sec1 family domain-containing protein 1	0.231671	0.31737
Gstm6	Glutathione S-transferase Mu 6	0.0914686	0.31716
Tars1	Threonine--tRNA ligase 1, cytoplasmic	0.307124	0.316805
Myl9	Myosin regulatory light polypeptide 9	-0.091098	0.316632
H2-Q10	H-2 class I histocompatibility antigen, Q10 alpha chain	0.0765143	0.316488
Gnpnat1	Glucosamine 6-phosphate N-acetyltransferase	0.107048	0.315344
Ubxn7	UBX domain-containing protein 7	0.0999332	0.314462
Pfdn6	Prefoldin subunit 6	0.1073	0.314321
Erp29	Endoplasmic reticulum resident protein 29	0.0622531	0.314103
Slc49a3	Solute carrier family 49 member A3	-0.177366	0.314084
Eif1	Eukaryotic translation initiation factor 1	0.0979383	0.312504
Sdf2l1	Stromal cell-derived factor 2-like protein 1	-0.181718	0.312129
Vps4a	Vacuolar protein sorting-associated protein 4A	0.0633594	0.31186
Bsg	Basigin	0.131662	0.311486
Specc1l	Cytospin-A	0.254949	0.311141
Clint1	Clathrin interactor 1	-0.0956368	0.311059
Pvalb	Parvalbumin alpha	-0.377658	0.310629
Ttc1	Tetratricopeptide repeat protein 1	-0.083464	0.309028
Rbm17	Splicing factor 45	0.0893857	0.308501
Ints12	Integrator complex subunit 12	0.163701	0.308154
Trap1	Heat shock protein 75 kDa, mitochondrial	0.0465797	0.308146
Mfge8	Lactadherin	0.0753674	0.308013
Pcbp2	Poly(rC)-binding protein 2	0.101762	0.307883
Baiap2	Brain-specific angiogenesis inhibitor 1-associated protein 2	0.0991593	0.30758
Rab14	Ras-related protein Rab-14	-0.187886	0.307189
Dctn3	Dynactin subunit 3	0.0468115	0.30643
Gap43	Neuromodulin	0.221203	0.306408
Sf3b6	Splicing factor 3B subunit 6	0.135889	0.306154
Ppp1r12a	Protein phosphatase 1 regulatory subunit 12A	0.114755	0.306147
Kng1	Kininogen-1	0.110438	0.305727
Cpped1	Serine/threonine-protein phosphatase CPPED1	0.0713748	0.305717
Aplp1	Amyloid-like protein 1	0.0817273	0.305032
Eif3i	Eukaryotic translation initiation factor 3 subunit I	0.09054	0.304577
Rpl27	60S ribosomal protein L27	0.660673	0.304451
Mtx1	Metaxin-1	0.199355	0.304398
Eprs	Bifunctional glutamate/proline--tRNA ligase	0.188807	0.304337
Pdlim7	PDZ and LIM domain protein 7	-0.0957952	0.304282
Babam1	BRISC and BRCA1-A complex member 1	0.133957	0.304218
Syt2	Synaptotagmin-2	0.118057	0.304103
Nudt10	Diphosphoinositol polyphosphate phosphohydrolase 3-alpha	-0.0527592	0.304095
Nudt11	Diphosphoinositol polyphosphate phosphohydrolase 3-beta	-0.0527592	0.304095
Golim4	Golgi integral membrane protein 4	-0.133113	0.30405
Ahcyl1	S-adenosylhomocysteine hydrolase-like protein 1	0.141338	0.303549
Atp1b1	Sodium/potassium-transporting ATPase subunit beta-1	0.129319	0.303254
Tcea2	Transcription elongation factor A protein 2	0.165036	0.302333
Snu13	NHP2-like protein 1	-0.076645	0.302163
Eif4e	Eukaryotic translation initiation factor 4E	0.105427	0.301841
Pgd	6-phosphogluconate dehydrogenase, decarboxylating	0.131978	0.30177
Dynlt1	Dynein light chain Tctex-type 1	0.135828	0.300989
Acot10	Acyl-coenzyme A thioesterase 10, mitochondrial	-0.297116	0.300881
Prkar1a	cAMP-dependent protein kinase type I-alpha regulatory subunit	0.0978772	0.300707
Itpa	Inosine triphosphate pyrophosphatase	0.0727714	0.300469
Mpp2	MAGUK p55 subfamily member 2	-0.169506	0.300381
Idh3b	Isocitrate dehydrogenase [NAD] subunit, mitochondrial	-0.158494	0.2989
Msn	Moesin	-0.0800016	0.298882
Slc25a22	Mitochondrial glutamate carrier 1	-0.300499	0.298705
Pick1	PRKCA-binding protein	0.095339	0.297704
Sptb	Spectrin beta chain, erythrocytic	-0.177898	0.297342
Rufy3	Protein RUFY3	0.163402	0.297249
Chmp2b	Charged multivesicular body protein 2b	0.0801425	0.296735
Dnase2	Deoxyribonuclease-2-alpha	0.0951154	0.29671
Gm17190	RRM domain-containing protein	0.102508	0.296636
Chmp5	Charged multivesicular body protein 5	0.116321	0.296566
Madd	MAP kinase-activating death domain protein	0.150339	0.295956
Acot9	Acyl-coenzyme A thioesterase 9, mitochondrial	-0.201825	0.295422
Rps9	40S ribosomal protein S9	0.528902	0.294988
Ppic	Peptidyl-prolyl cis-trans isomerase C	0.0737912	0.294959
Adk	Adenosine kinase	0.0498978	0.294621
Calm1	Calmodulin-1	-0.0976	0.29452
Calm2	Calmodulin-2	-0.0976	0.29452
Calm3	Calmodulin-3	-0.0976	0.29452
Sarnp	SAP domain-containing ribonucleoprotein	0.152132	0.294512
Pptc7	Protein phosphatase PTC7 homolog	0.0680088	0.29444
Nup50	Nuclear pore complex protein Nup50	0.0843308	0.294053
Ufc1	Ubiquitin-fold modifier-conjugating enzyme 1	0.0437782	0.293795
Ndufa2	NADH dehydrogenase [ubiquinone] 1 alpha subcomplex subunit 2	0.134788	0.293789
Atp5po	ATP synthase subunit O, mitochondrial	0.181604	0.293409
Gcsh	Glycine cleavage system H protein, mitochondrial	0.0809963	0.293103
Eif1b	Eukaryotic translation initiation factor 1b	0.0909632	0.293035
Pcbp1	Poly(rC)-binding protein 1	0.0924554	0.292566
Ctsd	Cathepsin D	-0.0640987	0.292501
Uggt1	UDP-glucose:glycoprotein glucosyltransferase 1	0.191867	0.292223
Vars	Valine--tRNA ligase	-0.0962599	0.292117
Pold4	DNA polymerase delta subunit 4	0.0724341	0.291844
Dcxr	L-xylulose reductase	-0.11292	0.291068
Vamp5	Vesicle-associated membrane protein 5	0.289314	0.290809
Mtx3	Metaxin 3	0.080278	0.290322
Hnrnpd	Heterogeneous nuclear ribonucleoprotein D0	0.11958	0.289447
G6pdx	Glucose-6-phosphate 1-dehydrogenase X	0.0592926	0.28928
Septin3	Neuronal-specific septin-3	0.0965675	0.288553
Stk3	Serine/threonine-protein kinase 3	0.107544	0.288066
Stk4	Serine/threonine-protein kinase 4	0.107544	0.288066
Psme2	Proteasome activator complex subunit 2	-0.213031	0.287916
Coasy	Bifunctional coenzyme A synthase	0.188578	0.28759
Lsm14a	Protein LSM14 homolog A	-0.0639579	0.287344
Sat2	Diamine acetyltransferase 2	0.0870908	0.286842
Gm15294	Gp_dh_C domain-containing protein	0.0757898	0.286503
Nme1	Nucleoside diphosphate kinase A	0.0891659	0.286464
Qars	Glutamine--tRNA ligase	-0.168198	0.286338
Adgrg1	Adhesion G-protein coupled receptor G1	0.0932308	0.28613
Ate1	Arginyl-tRNA--protein transferase 1	-0.33607	0.285509
Dpep1	Dipeptidase 1	0.0975796	0.285143
Prdx6	Peroxiredoxin-6	0.101239	0.285009
Plod3	Multifunctional procollagen lysine hydroxylase and glycosyltransferase LH3	0.0607427	0.28474
Ndufa13	NADH dehydrogenase [ubiquinone] 1 alpha subcomplex subunit 13	0.144716	0.284372
Plvap	Plasmalemma vesicle-associated protein	0.297092	0.283678
Pdyn	Proenkephalin-B	0.0727177	0.283648
Spag1	Sperm-associated antigen 1	0.119467	0.283081
Aco2	Aconitate hydratase, mitochondrial	0.124703	0.282461
Ces1b	Carboxylic ester hydrolase	-0.11005	0.282066
Ddx3y	ATP-dependent RNA helicase DDX3Y	-0.0811718	0.281767
Glud1	Glutamate dehydrogenase 1, mitochondrial	0.0736235	0.281503
Lzic	Protein LZIC	0.0491694	0.281084
Acp6	Lysophosphatidic acid phosphatase type 6	-0.118132	0.280989
Ptpn6	Tyrosine-protein phosphatase non-receptor type 6	-0.0970407	0.280612
Rps8	40S ribosomal protein S8	0.692323	0.280357
Tmod2	Tropomodulin-2	0.0632837	0.28033
Hbb-b2	Hemoglobin subunit beta-2	-0.211247	0.280255
Gnpda2	Glucosamine-6-phosphate isomerase 2	0.101835	0.280251
Ndufa6	NADH dehydrogenase [ubiquinone] 1 alpha subcomplex subunit 6	-0.15647	0.28011
Rps24	40S ribosomal protein S24	0.71279	0.280018
Atp6v0c	V-type proton ATPase 16 kDa proteolipid subunit	-0.155733	0.279977
Tdrd9	ATP-dependent RNA helicase TDRD9	-0.118005	0.27981
Pfdn4	Prefoldin subunit 4	0.079362	0.279272
Rps27l	40S ribosomal protein S27-like	-0.179633	0.279167
Akr1b8	Aldose reductase-related protein 2	-0.157944	0.278959
Osbp	Oxysterol-binding protein 1	-0.231729	0.27884
Prkcsh	Glucosidase 2 subunit beta	-0.152179	0.278697
Arpc1a	Actin-related protein 2/3 complex subunit 1A	0.126892	0.277618
Map1lc3b	Microtubule-associated proteins 1A/1B light chain 3B	0.0822371	0.276837
Ttr	Transthyretin	0.0653632	0.276388
Arf4	ADP-ribosylation factor 4	0.103443	0.276162
Gmfg	Glia maturation factor gamma	0.038903	0.275077
Lamtor3	Ragulator complex protein LAMTOR3	0.0416531	0.274581
Eci3	Enoyl-CoA delta isomerase 3, peroxisomal	0.0856226	0.274505
Rad23b	UV excision repair protein RAD23 homolog B	0.0929798	0.274018
Ruvbl2	RuvB-like 2	0.222597	0.274008
Hnrnpul2	Heterogeneous nuclear ribonucleoprotein U-like protein 2	-0.469386	0.273005
Ckmt1	Creatine kinase U-type, mitochondrial	-0.158655	0.27286
Cetn2	Centrin-2	-0.0510392	0.272655
Cd99l2	CD99 antigen-like protein 2	-0.0935265	0.272467
Srp54	Signal recognition particle 54 kDa protein	0.120768	0.272424
Rbx1	E3 ubiquitin-protein ligase RBX1	0.0926221	0.272415
Oxct1	Succinyl-CoA:3-ketoacid coenzyme A transferase 1, mitochondrial	0.0751079	0.271801
Trmt112	Multifunctional methyltransferase subunit TRM112-like protein	0.0426577	0.271506
Mettl26	Methyltransferase-like 26	0.0617565	0.271476
Fabp5	Fatty acid-binding protein 5	-0.0960299	0.271055
Pcsk1	Neuroendocrine convertase 1	-0.0371779	0.270875
Vamp8	Vesicle-associated membrane protein 8	0.0855059	0.270496
Abhd10	Mycophenolic acid acyl-glucuronide esterase, mitochondrial	0.0895232	0.270435
Arf5	ADP-ribosylation factor 5	0.115237	0.270111
Psma3	Proteasome subunit alpha type-3	0.0696681	0.269907
Il1rap	Interleukin-1 receptor accessory protein	-0.0900115	0.269905
Urod	Uroporphyrinogen decarboxylase	0.0750286	0.269818
Nrsn1	Neurensin-1	-0.210138	0.269549
Isg15	Ubiquitin-like protein ISG15	0.0674234	0.26931
Lactb2	Endoribonuclease LACTB2	0.0950131	0.269243
Sucla2	Succinate--CoA ligase [ADP-forming] subunit beta, mitochondrial	0.0618535	0.269206
D1Pas1	Putative ATP-dependent RNA helicase Pl10	-0.0789025	0.268438
Cbr4	Carbonyl reductase family member 4	0.118978	0.268438
Decr1	2,4-dienoyl-CoA reductase, mitochondrial	0.0440828	0.268254
Aifm1	Apoptosis-inducing factor 1, mitochondrial	0.0835783	0.268174
Tomm20	Mitochondrial import receptor subunit TOM20 homolog	0.226757	0.268172
Nenf	Neudesin	-0.0922262	0.267842
Srsf3	Serine/arginine-rich splicing factor 3	0.227222	0.267672
F2	Prothrombin	0.0585438	0.26757
Col4a2	Collagen alpha-2(IV) chain	0.122383	0.266946
Cert	Ceramide transfer protein	0.0972046	0.266919
Rph3al	Rab effector Noc2	-0.0737749	0.266688
Vwa8	von Willebrand factor A domain-containing protein 8	-0.128961	0.266571
Rpl4	60S ribosomal protein L4	0.582485	0.266013
Gsk3a	Glycogen synthase kinase-3 alpha	-0.158656	0.26585
Gsk3b	Glycogen synthase kinase-3 beta	-0.158656	0.26585
Arfgap2	ADP-ribosylation factor GTPase-activating protein 2	0.0981262	0.265367
Ckmt2	Creatine kinase S-type, mitochondrial	-0.182958	0.265334
Pcbp3	Poly(rC)-binding protein 3	0.0926756	0.265145
Aimp1	Aminoacyl tRNA synthase complex-interacting multifunctional protein 1	0.0966674	0.265011
Tmed4	Transmembrane emp24 domain-containing protein 4	0.155475	0.264797
Spryd4	SPRY domain-containing protein 4	0.107031	0.264556
Plpbp	Pyridoxal phosphate homeostasis protein	0.0524709	0.264167
Tprg1l	Tumor protein p63-regulated gene 1-like protein	0.0700833	0.263253
Nono	Non-POU domain-containing octamer-binding protein	-0.0733706	0.263001
Nmt1	Glycylpeptide N-tetradecanoyltransferase 1	0.502052	0.262741
Nmt2	Glycylpeptide N-tetradecanoyltransferase 2	0.502052	0.262741
Tomm22	Mitochondrial import receptor subunit TOM22 homolog	-0.0999569	0.262552
Selenbp1	Methanethiol oxidase	-0.0814647	0.262318
Ica1	Islet cell autoantigen 1	0.0256843	0.261445
Irf2bp2	Interferon regulatory factor 2-binding protein 2	0.0512378	0.261394
Mpi	Mannose-6-phosphate isomerase	0.0578862	0.261052
Tcerg1	Transcription elongation regulator 1	0.07385	0.261039
Tbl2	Transducin beta-like protein 2	-0.182188	0.26086
Ndufa4	Cytochrome c oxidase subunit NDUFA4	0.136447	0.260857
Fkbp9	Peptidyl-prolyl cis-trans isomerase FKBP9	0.101298	0.260667
Cwc15	Spliceosome-associated protein CWC15 homolog	0.0687844	0.260402
Srp54c	Signal recognition particle 54 kDa protein	0.118007	0.260279
Cops8	COP9 signalosome complex subunit 8	0.073193	0.259476
Idi1	Isopentenyl-diphosphate Delta-isomerase 1	0.0684196	0.259354
Dpt	Dermatopontin	0.0607879	0.258449
Pspc1	Paraspeckle component 1	0.0886823	0.257581
Cd2bp2	CD2 antigen cytoplasmic tail-binding protein 2	-0.152405	0.257544
Gopc	Golgi-associated PDZ and coiled-coil motif-containing protein	-0.104713	0.257427
Eny2	Transcription and mRNA export factor ENY2	-0.124823	0.257378
Eppk1	Epiplakin	0.123885	0.256992
Qprt	Nicotinate-nucleotide pyrophosphorylase [carboxylating]	-0.0615431	0.256719
Rps6	40S ribosomal protein S6	0.392855	0.256472
Rplp0	60S acidic ribosomal protein P0	0.0704128	0.256228
Wdr61	WD repeat-containing protein 61	0.087431	0.255965
Hnrnpa1	Heterogeneous nuclear ribonucleoprotein A1	0.0868145	0.255331
Ubc	Polyubiquitin-C	0.0608507	0.25529
Speg	Striated muscle-specific serine/threonine-protein kinase	0.130486	0.255072
Lmnb1	Lamin-B1	0.211654	0.254874
Ckm	Creatine kinase M-type	-0.170046	0.254739
Pmpca	Mitochondrial-processing peptidase subunit alpha	0.0457209	0.254606
Kng2	HMW kininogen-II	0.0796475	0.254576
H4c2	Histone H4	0.519685	0.254412
Nfia	Nuclear factor 1 A-type	0.161765	0.254208
Nfib	Nuclear factor 1 B-type	0.161765	0.254208
Nfic	Nuclear factor 1 C-type	0.161765	0.254208
Nfix	Nuclear factor 1 X-type	0.161765	0.254208
Hars2	Probable histidine--tRNA ligase, mitochondrial	-0.212792	0.253627
Rpl5	60S ribosomal protein L5	0.550725	0.253078
Ppih	Peptidyl-prolyl cis-trans isomerase H	0.0558451	0.252574
RtcA	RNA 3'-terminal phosphate cyclase	0.0888671	0.252205
Rabif	Guanine nucleotide exchange factor MSS4	0.125867	0.251408
Rpl10	60S ribosomal protein L10	0.474495	0.250652
Abat	4-aminobutyrate aminotransferase, mitochondrial	-0.234945	0.250652
Apool	MICOS complex subunit Mic27	0.2061	0.250421
Prkacb	cAMP-dependent protein kinase catalytic subunit beta	0.214154	0.250382
Arpin	Arpin	0.0636292	0.250151
Nucb1	Nucleobindin-1	0.0684697	0.250136
Map1lc3a	Microtubule-associated proteins 1A/1B light chain 3A	0.13416	0.249983
Ldhd	Probable D-lactate dehydrogenase, mitochondrial	0.0617089	0.249417
Ubb	Polyubiquitin-B	0.0599468	0.248826
Ddx3x	ATP-dependent RNA helicase DDX3X	-0.0815731	0.248585
Rabep2	Rab GTPase-binding effector protein 2	0.0898208	0.248309
H2-Q9	H-2 class I histocompatibility antigen, Q9 alpha chain	0.0951138	0.24739
Acly	ATP-citrate synthase	0.176218	0.247262
Rpl10l	60S ribosomal protein L10-like	0.474497	0.247208
Zcchc13	Cellular nucleic acid binding protein 2	0.0742565	0.247129
Pnkp	Bifunctional polynucleotide phosphatase/kinase	0.0659256	0.246967
Pgam5	Serine/threonine-protein phosphatase PGAM5, mitochondrial	-0.0944007	0.24689
Cbr1	Carbonyl reductase [NADPH] 1	0.0730935	0.24674
Map7d2	MAP7 domain-containing protein 2	0.102217	0.246187
Serpina3k	Serine protease inhibitor A3K	0.0437236	0.245862
Ndufb11	NADH dehydrogenase [ubiquinone] 1 beta subcomplex subunit 11, mitochondrial	-0.14648	0.244983
Edf1	Endothelial differentiation-related factor 1	0.168466	0.244954
Srsf1	Serine/arginine-rich splicing factor 1	0.180069	0.244519
Mecr	Enoyl-[acyl-carrier-protein] reductase, mitochondrial	0.097745	0.244357
Hnrnpk	Heterogeneous nuclear ribonucleoprotein K	0.0761083	0.243579
Ccdc115	Coiled-coil domain-containing protein 115	0.0638475	0.242768
H2ac11	Histone H2A type 1-G	0.50894	0.242754
H2ac13	Histone H2A type 1-I	0.50894	0.242754
H2ac15	Histone H2A type 1-K	0.50894	0.242754
H2ac4	Histone H2A type 1-B	0.50894	0.242754
H2ac7	Histone H2A type 1-D	0.50894	0.242754
H2ac8	Histone H2A type 1-E	0.50894	0.242754
Hist1h2ac	Histone H2A type 1-C	0.50894	0.242754
Hist1h2af	Histone H2A type 1-F	0.50894	0.242754
Hist1h2ah	Histone H2A type 1-H	0.50894	0.242754
Hist1h2an	Histone H2A type 1-N	0.50894	0.242754
Hist1h2ao	Histone H2A type 1-O	0.50894	0.242754
Hist1h2ap	Histone H2A type 1-P	0.50894	0.242754
Hist3h2a	Histone H2A type 3	0.50894	0.242754
Zfand6	AN1-type zinc finger protein 6	0.0484167	0.242579
Gm8797	Ubiquitin-like domain-containing protein	0.0591619	0.242516
Uba52	Ubiquitin-60S ribosomal protein L40	0.0591619	0.242516
Ckb	Creatine kinase B-type	-0.158642	0.242455
ATP5IF1	ATPase inhibitor, mitochondrial	0.128542	0.242407
Mrpl11	39S ribosomal protein L11, mitochondrial	0.116045	0.242083
Drg1	Developmentally-regulated GTP-binding protein 1	0.133421	0.242031
Anxa6	Annexin A6	0.161886	0.24166
Glg1	Golgi apparatus protein 1	0.106632	0.241429
Arhgap17	Rho GTPase-activating protein 17	0.140334	0.241402
Me1	NADP-dependent malic enzyme	-0.194464	0.241365
Atp5f1a	ATP synthase subunit alpha, mitochondrial	0.0742618	0.241279
Rpl8	60S ribosomal protein L8	0.454042	0.241263
Npepps	Puromycin-sensitive aminopeptidase	0.244199	0.240804
Bag1	BAG family molecular chaperone regulator 1	0.0652431	0.240776
Cbr3	Carbonyl reductase [NADPH] 3	0.0642061	0.24055
Rpl9	60S ribosomal protein L9	-0.315152	0.239728
Rpl9-ps6	Ribosomal protein L9, pseudogene 6	-0.315152	0.239728
Inpp1	Inositol polyphosphate 1-phosphatase	0.0890688	0.239637
Acaa1a	3-ketoacyl-CoA thiolase A, peroxisomal	0.105036	0.239294
Synpo	Synaptopodin	0.0821976	0.239167
Fstl4	Follistatin-related protein 4	-0.0593831	0.239111
H2ac1	Histone H2A	0.506515	0.238586
Anxa4	Annexin A4	0.0843331	0.238543
Rps27a	Ubiquitin-40S ribosomal protein S27a	0.0605395	0.238513
Gigyf1	GRB10-interacting GYF protein 1	0.0881704	0.238473
Pfkp	ATP-dependent 6-phosphofructokinase, platelet type	0.0972549	0.237588
Ndufv1	NADH dehydrogenase [ubiquinone] flavoprotein 1, mitochondrial	-0.0772782	0.237519
Dda1	DET1- and DDB1-associated protein 1	-0.079281	0.237233
Hnrnpdl	Heterogeneous nuclear ribonucleoprotein D-like	0.0960541	0.237116
Ogdhl	Transket_pyr domain-containing protein	-0.198355	0.237048
Cbx3	Chromobox protein homolog 3	0.115624	0.236903
Ctnnd1	Catenin delta-1	-0.106559	0.236856
Eif3g	Eukaryotic translation initiation factor 3 subunit G	0.0667809	0.236643
Bphl	Valacyclovir hydrolase	0.107221	0.236506
Rad23a	UV excision repair protein RAD23 homolog A	0.0880653	0.23646
Pitx2	Pituitary homeobox 2	-0.161064	0.236368
Rrbp1	Ribosome-binding protein 1	0.0970905	0.236345
Ca1	Carbonic anhydrase 1	-0.139419	0.235873
H2afj	Histone H2A.J	0.495146	0.235784
Hist2h2aa1	Histone H2A type 2-A	0.4952	0.235758
Hist2h2ac	Histone H2A type 2-C	0.4952	0.235758
Septin2	Septin-2	0.0773735	0.235393
Plekhb2	Pleckstrin homology domain-containing family B member 2	-0.0956386	0.234648
Hmgcs2	Hydroxymethylglutaryl-CoA synthase, mitochondrial	0.108956	0.234322
Tifa	TRAF-interacting protein with FHA domain-containing protein A	0.0615056	0.234244
Vti1b	Vesicle transport through interaction with t-SNAREs homolog 1B	0.147737	0.233868
Ptrh2	Peptidyl-tRNA hydrolase 2, mitochondrial	-0.03634	0.23384
Enah	Protein enabled homolog	0.0443675	0.233746
Arl1	ADP-ribosylation factor-like protein 1	0.165311	0.233393
Ifi35	Interferon-induced 35 kDa protein homolog	0.0907198	0.233345
Klc2	Kinesin light chain 2	0.0633637	0.232391
Eloc	Elongin-C	0.0599169	0.23161
Selenom	Selenoprotein M	-0.0509201	0.231414
Mrpl53	39S ribosomal protein L53, mitochondrial	-0.156201	0.230935
Khsrp	Far upstream element-binding protein 2	0.067595	0.230607
Ivd	Isovaleryl-CoA dehydrogenase, mitochondrial	-0.0686586	0.23038
H2afv	Histone H2A.V	0.4911	0.230304
H2az1	Histone H2A.Z	0.4911	0.230304
Fxr2	Fragile X mental retardation syndrome-related protein 2	0.147726	0.230295
Cgnl1	Cingulin-like protein 1	0.080662	0.229735
Gm16286	N-acetyltransferase domain-containing protein	0.0615949	0.229734
Rpl9-ps1	MCG50795	-0.300097	0.229585
Azin2	Antizyme inhibitor 2	-0.0763299	0.229236
Hist2h2ab	Histone H2A type 2-B	0.483415	0.229215
Dbt	Lipoamide acyltransferase component of branched-chain alpha-keto acid dehydrogenase complex, mitochondrial	-0.0417759	0.229104
Ezr	Ezrin	-0.0580779	0.227928
Gorasp2	Golgi reassembly-stacking protein 2	-0.0442553	0.22784
Fus	RNA-binding protein FUS	0.076758	0.227827
Sfxn1	Sideroflexin-1	0.147386	0.227587
Nif3l1	NIF3-like protein 1	0.0797463	0.227561
H2afx	Histone H2AX	0.486524	0.227508
Pgm2	Phosphoglucomutase-2	0.129089	0.226701
Dclk1	Serine/threonine-protein kinase DCLK1	-0.154011	0.226596
Zyx	Zyxin	0.0492407	0.226517
Ostf1	Osteoclast-stimulating factor 1	0.0427298	0.226506
Lsm4	U6 snRNA-associated Sm-like protein LSm4	0.128449	0.225975
Pdcd10	Programmed cell death protein 10	0.0895942	0.225586
Atp6v1f	V-type proton ATPase subunit F	-0.0337309	0.225088
Pex14	Peroxisomal membrane protein PEX14	0.131421	0.224268
Rnh1	Ribonuclease inhibitor	0.115198	0.224167
Vdac3	Voltage-dependent anion-selective channel protein 3	0.0922168	0.224018
Optn	Optineurin	0.0547903	0.223978
Gpkow	G-patch domain and KOW motifs-containing protein	-0.0771866	0.223875
Ppp1r7	Protein phosphatase 1 regulatory subunit 7	0.116865	0.222992
Cstf2	Cleavage stimulation factor subunit 2	0.0592313	0.222867
Rpl31	60S ribosomal protein L31	0.198681	0.222569
Akt1s1	Proline-rich AKT1 substrate 1	0.0768623	0.222483
Gnas	Guanine nucleotide-binding protein G(s) subunit alpha isoforms XLas	0.114762	0.221533
Farsb	Phenylalanine--tRNA ligase beta subunit	-0.068388	0.221315
Tsn	Translin	0.260061	0.22062
Qpct	Glutaminyl-peptide cyclotransferase	-0.186399	0.220147
Tcerg1l	Transcription elongation regulator 1-like protein	-0.0693567	0.219875
Npm1	Nucleophosmin	0.0755618	0.219848
P3h4	Endoplasmic reticulum protein SC65	-0.255011	0.219623
Snrpd1	Small nuclear ribonucleoprotein Sm D1	0.327129	0.219442
Pcbp4	Poly(rC)-binding protein 4	0.0806635	0.218407
Ubqln4	Ubiquilin-4	-0.0500066	0.218173
Map2	Microtubule-associated protein 2	-0.0463357	0.218153
Gtf2i	General transcription factor II-I	0.131469	0.217746
Mrps28	28S ribosomal protein S28, mitochondrial	0.0536832	0.217269
Atp5f1e	ATP synthase subunit epsilon, mitochondrial	0.0996521	0.217049
Map2k6	Dual specificity mitogen-activated protein kinase kinase 6	0.243407	0.217031
Itsn1	Intersectin-1	-0.167837	0.216959
Ubqln1	Ubiquilin-1	0.0609927	0.216922
Lama4	Laminin subunit alpha-4	0.0568299	0.216658
Isoc2a	Isochorismatase domain-containing protein 2A	-0.0787035	0.216512
S100a6	Protein S100-A6	0.155501	0.216381
Lmnb2	Lamin-B2	0.16016	0.216273
Crym	Ketimine reductase mu-crystallin	-0.0692013	0.215968
Epb41l2	Band 4.1-like protein 2	-0.0491188	0.215904
Lztfl1	Leucine zipper transcription factor-like protein 1	0.0578257	0.215755
Ndufb4	NADH dehydrogenase [ubiquinone] 1 beta subcomplex subunit 4	0.180929	0.215668
Gdap1	Ganglioside-induced differentiation-associated protein 1	0.0775411	0.21531
Pdk1	[Pyruvate dehydrogenase (acetyl-transferring)] kinase isozyme 1, mitochondrial	-0.0955992	0.21528
Mcts1	Malignant T-cell-amplified sequence 1	0.101409	0.214884
Ciapin1	Anamorsin	0.0894119	0.214858
Rpl37a	60S ribosomal protein L37a	0.589205	0.214469
Ctsl	Cathepsin L1	0.0527551	0.214446
Scrn3	Secernin-3	0.0647707	0.214231
Pdhb	Pyruvate dehydrogenase E1 component subunit beta, mitochondrial	0.0519894	0.213561
Rad21	Double-strand-break repair protein rad21 homolog	-0.140346	0.213465
Lpp	Lipoma-preferred partner homolog	0.0454294	0.213443
Atp6v1g1	V-type proton ATPase subunit G 1	0.0361146	0.211835
Rpl3	60S ribosomal protein L3	0.537429	0.211688
Ap1s1	AP-1 complex subunit sigma-1A	0.146732	0.211234
Ppp1r8	Nuclear inhibitor of protein phosphatase 1	0.0809152	0.211052
Mup10	Lipocln_cytosolic_FA-bd_dom domain-containing protein	0.106443	0.210901
Mup2	Major urinary protein 2	0.106443	0.210901
Mup22	Lipocln_cytosolic_FA-bd_dom domain-containing protein	0.106443	0.210901
Npc2	NPC intracellular cholesterol transporter 2	-0.0696991	0.210756
Smc1a	Structural maintenance of chromosomes protein 1A	0.150161	0.210705
Ppp6c	Serine/threonine-protein phosphatase 6 catalytic subunit	0.14778	0.210564
Txnrd2	Thioredoxin reductase 2, mitochondrial	-0.163057	0.210416
Pdcd5	Programmed cell death protein 5	-0.0417182	0.210379
Lta4h	Leukotriene A-4 hydrolase	0.145534	0.209834
Ubl4a	Ubiquitin-like protein 4A	0.0732442	0.209824
Klc3	Kinesin light chain 3	0.0505889	0.209079
Eef1e1	Eukaryotic translation elongation factor 1 epsilon-1	-0.13716	0.208818
Pgm3	Phosphoacetylglucosamine mutase	0.227117	0.208585
MGI:2385132	Telomere length and silencing protein 1 homolog	-0.0497517	0.208535
Commd7	COMM domain-containing protein 7	0.0645398	0.208496
Pdia3	Protein disulfide-isomerase A3	0.0587502	0.207951
Acadvl	Very long-chain specific acyl-CoA dehydrogenase, mitochondrial	0.0930645	0.207851
Ppp2r1b	Serine/threonine-protein phosphatase 2A 65 kDa regulatory subunit A beta isoform	0.146169	0.207824
Metap1	Methionine aminopeptidase 1	-0.103415	0.207758
Rbm31y	MCG53108	0.0866165	0.207715
Ywhag	14-3-3 protein gamma	0.0981021	0.207706
Hnrnpc	Heterogeneous nuclear ribonucleoproteins C1/C2	0.0597351	0.206904
Serpinb6c	SERPIN domain-containing protein	0.0664582	0.205969
Ca2	Carbonic anhydrase 2	-0.142036	0.205736
Mcts2	Malignant T-cell-amplified sequence 2	0.114771	0.205706
Akr1b10	Aldo_ket_red domain-containing protein	-0.126288	0.205525
Mfap1a	Microfibrillar-associated protein 1A	0.147827	0.20544
Mfap1b	Microfibrillar-associated protein 1B	0.147827	0.20544
Psmc4	26S proteasome regulatory subunit 6B	0.0739098	0.204961
Rps23	40S ribosomal protein S23	0.503345	0.204676
Hnrnpa0	Heterogeneous nuclear ribonucleoprotein A0	0.105704	0.204637
Cyb5b	Cytochrome b5 type B	0.119002	0.203726
Vcp	Transitional endoplasmic reticulum ATPase	0.0615672	0.203638
Ddt	D-dopachrome decarboxylase	0.0555267	0.203227
Adprhl2	ADP-ribose glycohydrolase ARH3	0.0631208	0.203085
Pfas	Phosphoribosylformylglycinamidine synthase	0.118825	0.203066
Rbbp4	Histone-binding protein RBBP4	0.0959351	0.202703
Eif3m	Eukaryotic translation initiation factor 3 subunit M	0.192108	0.202234
Fech	Ferrochelatase, mitochondrial	-0.143664	0.201981
Cat	Catalase	0.0945863	0.20187
Rbbp7	Histone-binding protein RBBP7	0.0898705	0.201752
Lsm7	U6 snRNA-associated Sm-like protein LSm7	0.0597739	0.201604
Zpr1	Zinc finger protein ZPR1	-0.0626872	0.200887
Cope	Coatomer subunit epsilon	0.0805494	0.20087
Ppa2	Inorganic pyrophosphatase 2, mitochondrial	0.0430971	0.20034
Tomm70	Mitochondrial import receptor subunit TOM70	-0.0454299	0.200207
Srp72	Signal recognition particle subunit SRP72	0.23126	0.200034
Fga	Fibrinogen alpha chain	0.0777104	0.199968
Myl12b	Myosin regulatory light chain 12B	-0.0622777	0.199843
Ctnnb1	Catenin beta-1	-0.112013	0.198806
Set	Protein SET	-0.349093	0.198718
Cirbp	Cold-inducible RNA-binding protein	0.0601304	0.198384
Txn2	Thioredoxin, mitochondrial	0.0558295	0.197785
Kif5c	Kinesin heavy chain isoform 5C	-0.0346793	0.197513
Bag6	Large proline-rich protein BAG6	0.0865594	0.197378
Sae1	SUMO-activating enzyme subunit 1	0.078722	0.196877
Serpina1e	Alpha-1-antitrypsin 1-5	0.0610999	0.196323
Rab1b	Ras-related protein Rab-1B	-0.149707	0.19631
Cpsf6	Cleavage and polyadenylation specificity factor subunit 6	0.134152	0.196161
Rbms1	RNA-binding motif, single-stranded-interacting protein 1	0.0521404	0.196094
Rbms3	RNA-binding motif, single-stranded-interacting protein 3	0.0521404	0.196094
Acaa1b	3-ketoacyl-CoA thiolase B, peroxisomal	0.0615006	0.195486
Fubp1	Far upstream element-binding protein 1	0.0450685	0.195318
Atox1	Copper transport protein ATOX1	0.0406096	0.195236
Snd1	Staphylococcal nuclease domain-containing protein 1	0.126034	0.194809
Strn3	Striatin-3	0.0480863	0.194787
Neb	SH3 domain-containing protein	-0.130939	0.194677
Scoc	Short coiled-coil protein	0.0655554	0.194098
Usf1	Upstream stimulatory factor 1	0.0679547	0.193906
Usf2	Upstream stimulatory factor 2	0.0679547	0.193906
Commd3	COMM domain-containing protein 3	0.0484359	0.193401
Hsp90b1	Endoplasmin	-0.126335	0.193357
Rpl17	60S ribosomal protein L17	0.212216	0.193092
Rbm10	RNA-binding protein 10	-0.0366288	0.192859
Eif4b	Eukaryotic translation initiation factor 4B	0.0515902	0.192823
Anp32e	Acidic leucine-rich nuclear phosphoprotein 32 family member E	-0.428362	0.192483
Uap1l1	UDP-N-acetylhexosamine pyrophosphorylase-like protein 1	0.0533858	0.19221
Col4a6	Collagen IV NC1 domain-containing protein	0.098713	0.191955
Hddc2	HD domain-containing protein 2	-0.0446976	0.191899
Rpap3	RNA polymerase II-associated protein 3	0.0610539	0.191689
Ccdc50	Coiled-coil domain-containing protein 50	-0.0430874	0.191519
Arhgap1	Rho GTPase-activating protein 1	-0.105761	0.191317
Fkbp5	Peptidyl-prolyl cis-trans isomerase FKBP5	-0.116084	0.191149
Golga2	Golgin subfamily A member 2	0.0294475	0.191075
Smpd1	Sphingomyelin phosphodiesterase	0.0721807	0.190323
Fgg	Fibrinogen gamma chain	0.0638603	0.190191
Bloc1s2	Biogenesis of lysosome-related organelles complex 1 subunit 2	0.103779	0.190081
Rps26	40S ribosomal protein S26	0.3241	0.189773
Rpsa	40S ribosomal protein SA	0.0721554	0.1894
Ptbp3	Polypyrimidine tract-binding protein 3	0.060678	0.189176
Lgals3bp	Galectin-3-binding protein	0.116425	0.189139
Nabp2	SOSS complex subunit B1	0.0660825	0.189039
Hadha	Trifunctional enzyme subunit alpha, mitochondrial	0.0902297	0.188616
Ube2z	Ubiquitin-conjugating enzyme E2 Z	-0.0480346	0.188517
Rab21	Ras-related protein Rab-21	-0.151235	0.188393
Ndufc2	NADH dehydrogenase [ubiquinone] 1 subunit C2	-0.162959	0.188239
Atp5pd	ATP synthase subunit d, mitochondrial	0.0457691	0.187992
Ranbp3	Ran-binding protein 3	0.106338	0.187883
Denr	Density-regulated protein	-0.0805494	0.187746
Smarca4	Transcription activator BRG1	0.241467	0.187088
Lrrc47	Leucine-rich repeat-containing protein 47	-0.0444489	0.186971
P4ha1	Prolyl 4-hydroxylase subunit alpha-1	0.13966	0.186645
Mbnl1	Muscleblind-like protein 1	0.0587184	0.186332
Mbnl2	Muscleblind-like protein 2	0.0587184	0.186332
Lin7a	Protein lin-7 homolog A	0.0518228	0.186055
Arpc4	Actin-related protein 2/3 complex subunit 4	-0.11998	0.185602
Rps12	40S ribosomal protein S12	0.0531814	0.185333
Mpst	3-mercaptopyruvate sulfurtransferase	-0.050268	0.184343
Ilf2	Interleukin enhancer-binding factor 2	0.200165	0.183894
Hbb-b1	Hemoglobin subunit beta-1	-0.135697	0.183708
Ndufaf5	Arginine-hydroxylase NDUFAF5, mitochondrial	0.0423019	0.183518
[truncated: 811 more rows]

## Sheet: Liver
GENE	DESCRIPTION	Log2 FC (KO/WT)	negLog P-value
Hao1	Hydroxyacid oxidase 1	-0.506658	3.80707
Oat	Ornithine aminotransferase, mitochondrial	0.886906	3.73178
Gstp1	Glutathione S-transferase P 1	-1.30826	3.62509
Gstp2	Glutathione S-transferase P 2	-1.25134	3.33163
Wdr26	WD repeat-containing protein 26	-0.845296	3.01048
Selenbp2	Selenium-binding protein 2	-0.861884	2.9908
Adh4	All-trans-retinol dehydrogenase [NAD(+)] ADH4	0.635591	2.93079
Lnp1	Leukemia NUP98 fusion partner 1	0.942398	2.89
Selenbp1	Methanethiol oxidase	-0.744667	2.80698
Pld3	Phospholipase D3	-0.552516	2.76988
Gstt3	Glutathione S-transferase theta-3	0.501168	2.68689
Nudt7	Peroxisomal coenzyme A diphosphatase NUDT7	-0.535587	2.64074
C6	Complement component 6	-0.534116	2.57674
2020-03-02	Mitochondrial amidoxime reducing component 2	0.681659	2.47519
Arsb	Arylsulfatase B	-0.508056	2.43809
Acss3	Acyl-CoA synthetase short-chain family member 3, mitochondrial	0.6715	2.37921
Serpina1e	Alpha-1-antitrypsin 1-5	-0.738123	2.33321
Csad	Cysteine sulfinic acid decarboxylase	-0.976585	2.29183
Fcgr2	Low affinity immunoglobulin gamma Fc region receptor II	0.64697	2.25456
	owl|P08508| LOW AFFINITY IMMUNOGLOBULIN GAMMA FC RECEPTOR III PRECURSOR (FC-GAMMA...	0.64697	2.25456
Fcgr3	Low affinity immunoglobulin gamma Fc region receptor III	0.64697	2.25456
	owl|P08102| LOW AFFINITY IMMUNOGLOBULIN GAMMA FC RECEPTOR II-2 PRECURSOR (FC-GAMMA...	0.64697	2.25456
	owl|P08101| LOW AFFINITY IMMUNOGLOBULIN GAMMA FC RECEPTOR II-1 PRECURSOR (FC-GAMMA...	0.64697	2.25456
Cyp7b1	Cytochrome P450 7B1	-1.0297	2.17287
Thoc7	THO complex subunit 7 homolog	0.800144	2.15071
Gstp3	Glutathione S-transferase pi 3	-1.15311	2.14268
Slco1a1	Solute carrier organic anion transporter family member 1A1	-1.47217	2.13533
Slco1a5	Solute carrier organic anion transporter family member 1A5	-1.47217	2.13533
Gm5724	Solute carrier organic anion transporter family member	-1.47217	2.13533
Slco1a4	Solute carrier organic anion transporter family member 1A4	-1.47217	2.13533
Hsd3b5	NADPH-dependent 3-keto-steroid reductase Hsd3b5	-0.890509	2.13303
Psap	Prosaposin	-0.563087	2.09781
Tusc1	Tumor suppressor candidate gene 1 protein homolog	0.83389	2.06992
Bhmt2	S-methylmethionine--homocysteine S-methyltransferase BHMT2	0.767447	2.05278
Bhmt	Betaine--homocysteine S-methyltransferase 1	0.782006	2.01791
Nucb2	Nucleobindin-2	-0.508039	1.9342
Eif4ebp1	Eukaryotic translation initiation factor 4E-binding protein 1	-0.529451	1.76085
Abcb7	ATP-binding cassette sub-family B member 7, mitochondrial	0.526629	1.73745
Serpinb1c	Leukocyte elastase inhibitor C	0.881232	1.63075
Serpinb1b	Leukocyte elastase inhibitor B	0.881232	1.63075
Serpinb1a	Leukocyte elastase inhibitor A	1.01039	1.59332
Cyp2c37	Cytochrome P450 2C37	0.505804	1.58791
Pigr	Polymeric immunoglobulin receptor	0.507028	1.5851
Maob	Amine oxidase [flavin-containing] B	0.599203	1.5822
Mat2a	S-adenosylmethionine synthase isoform type-2	0.620941	1.55808
Serpina3k	Serine protease inhibitor A3K	-0.681371	1.5241
Cyp2b10	Cytochrome P450 2B10	1.0576	1.51864
Mup20	Major urinary protein 20	-0.753175	1.51765
C7	Complement component 7	-0.51474	1.45225
	(Bos taurus) Complement component C7 precursor	-0.51474	1.45225
Sult1d1	Sulfotransferase 1 family member D1	0.529858	1.43358
Ppl	Periplakin	0.769375	1.41423
Cth	Cystathionine gamma-lyase	0.619236	1.35586
Asgr2	Asialoglycoprotein receptor 2	0.506808	1.33132
Aldh7a1	Alpha-aminoadipic semialdehyde dehydrogenase	0.269692	4.43272
Adhfe1	Hydroxyacid-oxoacid transhydrogenase, mitochondrial	0.320235	4.15599
Agmat	Agmatinase, mitochondrial	0.306279	4.11398
Samm50	Sorting and assembly machinery component 50 homolog	0.377455	3.94187
Sardh	Sarcosine dehydrogenase, mitochondrial	0.369506	3.91678
Sirt3	NAD-dependent protein deacetylase sirtuin-3	0.256802	3.62202
Bphl	Valacyclovir hydrolase	0.277667	3.505
Acad12	Acyl-Coenzyme A dehydrogenase family, member 12	0.217175	3.48793
Abat	4-aminobutyrate aminotransferase, mitochondrial	0.229635	3.41453
Cisd3	CDGSH iron-sulfur domain-containing protein 3, mitochondrial	0.359116	3.41207
Afg3l2	AFG3-like protein 2	0.344687	3.40996
Mccc1	Methylcrotonoyl-CoA carboxylase subunit alpha, mitochondrial	0.185785	3.37574
Vdac1	Voltage-dependent anion-selective channel protein 1	0.224231	3.32618
Hpd	4-hydroxyphenylpyruvate dioxygenase	0.450921	3.28352
Ctsd	Cathepsin D	-0.341091	3.26891
Lhpp	Phospholysine phosphohistidine inorganic pyrophosphate phosphatase	0.373729	3.17496
Agxt2	Alanine--glyoxylate aminotransferase 2, mitochondrial	0.261366	3.15894
Sars	Serine--tRNA ligase, cytoplasmic	-0.189043	3.11549
Pitrm1	Presequence protease, mitochondrial	0.208792	3.10878
Acad10	Acyl-CoA dehydrogenase family member 10	0.231562	3.09238
Dmgdh	Dimethylglycine dehydrogenase, mitochondrial	0.452191	3.0645
Hadh	Hydroxyacyl-coenzyme A dehydrogenase, mitochondrial	0.312446	3.05599
Bckdhb	2-oxoisovalerate dehydrogenase subunit beta, mitochondrial	0.313735	2.99155
Cpox	Oxygen-dependent coproporphyrinogen-III oxidase, mitochondrial	0.392641	2.97136
Suox	Sulfite oxidase, mitochondrial	0.323471	2.95484
Impa1	Inositol monophosphatase 1	-0.181091	2.94272
Ppib	Peptidyl-prolyl cis-trans isomerase B	-0.116912	2.92451
Umps	Uridine 5'-monophosphate synthase	0.172518	2.91805
Uap1l1	UDP-N-acetylhexosamine pyrophosphorylase-like protein 1	-0.351822	2.89305
Aldh4a1	Delta-1-pyrroline-5-carboxylate dehydrogenase, mitochondrial	0.290354	2.87909
Ak3	GTP:AMP phosphotransferase AK3, mitochondrial	0.219003	2.87874
Echs1	Enoyl-CoA hydratase, mitochondrial	0.21541	2.86424
Hibadh	3-hydroxyisobutyrate dehydrogenase, mitochondrial	0.389874	2.85718
Mtpap	Poly(A) RNA polymerase, mitochondrial	0.497197	2.83578
Cyb5a	Cytochrome b5	0.247055	2.83095
Nedd8	NEDD8	-0.193452	2.78731
Ctsf	Cathepsin F	-0.472964	2.74946
Yars	Tyrosine--tRNA ligase, cytoplasmic	-0.172628	2.74182
Urod	Uroporphyrinogen decarboxylase	-0.170046	2.73195
Pabpc6	Polyadenylate-binding protein	-0.148242	2.70633
Echdc3	Enoyl-CoA hydratase domain-containing protein 3, mitochondrial	0.313968	2.70211
Cbfb	Core-binding factor subunit beta	-0.280497	2.69971
Gstt2	Glutathione S-transferase theta-2	0.417159	2.69502
Coro7	Coronin-7	0.196676	2.69117
Msra	Mitochondrial peptide methionine sulfoxide reductase	0.217432	2.67298
Prune1	Exopolyphosphatase PRUNE1	-0.211492	2.64873
Scp2	Non-specific lipid-transfer protein	-0.374208	2.62934
Ptgr1	Prostaglandin reductase 1	-0.204331	2.60408
Atad1	ATPase family AAA domain-containing protein 1	0.233527	2.58684
Klhdc7b	Kelch domain-containing 7B	0.429057	2.5834
Bco2	Beta,beta-carotene 9',10'-oxygenase	0.261183	2.57344
Acy1	Aminoacylase-1	0.260625	2.57248
Gtpbp4	Nucleolar GTP-binding protein 1	-0.398287	2.57089
Ca5a	Carbonic anhydrase 5A, mitochondrial	0.288626	2.54379
Cisd1	CDGSH iron-sulfur domain-containing protein 1	0.478591	2.53632
Gnpda1	Glucosamine-6-phosphate isomerase 1	0.227695	2.51518
Aldh1l1	Cytosolic 10-formyltetrahydrofolate dehydrogenase	0.325309	2.47963
Mpc2	Mitochondrial pyruvate carrier 2	0.363707	2.4775
Bckdha	2-oxoisovalerate dehydrogenase subunit alpha, mitochondrial	0.252522	2.47129
Erp29	Endoplasmic reticulum resident protein 29	-0.205482	2.47106
Hrg	Histidine-rich glycoprotein	0.348982	2.44745
Aldh6a1	Methylmalonate-semialdehyde dehydrogenase [acylating], mitochondrial	0.209869	2.43531
Ecsit	Evolutionarily conserved signaling intermediate in Toll pathway, mitochondrial	-0.199117	2.39341
Nubpl	Iron-sulfur protein NUBPL	0.215089	2.39017
Sfxn5	Sideroflexin-5	0.387613	2.37131
Ifi35	Interferon-induced 35 kDa protein homolog	0.352318	2.36065
Letm1	Mitochondrial proton/calcium exchanger protein	0.263777	2.34941
Tpp1	Tripeptidyl-peptidase 1	-0.283727	2.33751
Nop16	Nucleolar protein 16	-0.314871	2.337
Mccc2	Methylcrotonoyl-CoA carboxylase beta chain, mitochondrial	0.145324	2.33475
Tomm40	Mitochondrial import receptor subunit TOM40 homolog	0.215032	2.32892
Gmps	GMP synthase [glutamine-hydrolyzing]	-0.120213	2.32625
Gm9048	Predicted gene 9048	-0.222342	2.32106
Gm9044	Predicted gene 9040	-0.222342	2.32106
Cdc5l	Cell division cycle 5-like protein	-0.222342	2.32106
Gm9045	Predicted gene 9045	-0.222342	2.32106
Gm9046	Predicted gene 9046	-0.222342	2.32106
Dglucy	D-glutamate cyclase, mitochondrial	0.184946	2.3087
Ctsa	Lysosomal protective protein	-0.394622	2.3041
Akr1d1	Aldo-keto reductase family 1 member D1	0.496951	2.28864
Zadh2	Prostaglandin reductase-3	0.095429	2.2881
Gmppb	Mannose-1-phosphate guanyltransferase beta	-0.200587	2.27978
Pabpc1	Polyadenylate-binding protein 1	-0.139336	2.27812
Hibch	3-hydroxyisobutyryl-CoA hydrolase, mitochondrial	0.166635	2.25258
Lrp8	Low-density lipoprotein receptor-related protein 8	0.267179	2.24689
Parp1	Poly [ADP-ribose] polymerase 1	-0.421692	2.24383
Aox3	Aldehyde oxidase 3	-0.461934	2.24125
Vdac2	Voltage-dependent anion-selective channel protein 2	0.154681	2.23362
Gatd3a	Glutamine amidotransferase-like class 1 domain-containing protein 3A, mitochondrial	0.23466	2.23225
2020-03-01	Mitochondrial amidoxime-reducing component 1	0.378678	2.22391
Gphn	Gephyrin	0.22625	2.22183
Gaa	Lysosomal alpha-glucosidase	-0.390835	2.2054
Clybl	Citramalyl-CoA lyase, mitochondrial	0.136378	2.19846
Mdp1	Magnesium-dependent phosphatase 1	-0.141478	2.19598
Kyat1	Kynurenine--oxoglutarate transaminase 1	-0.189194	2.19142
Suclg2	Succinate--CoA ligase [GDP-forming] subunit beta, mitochondrial	0.199135	2.19107
Mtfr1l	Mitochondrial fission regulator 1-like	0.193548	2.17357
Amt	Aminomethyltransferase, mitochondrial	0.368931	2.1714
F9	Coagulation factor IX	0.20643	2.15945
Ubxn6	UBX domain-containing protein 6	-0.201258	2.15161
Gm32717	Predicted gene, 32717	-0.313634	2.14983
L2hgdh	L-2-hydroxyglutarate dehydrogenase, mitochondrial	0.109547	2.13694
Pabpc4	Polyadenylate-binding protein	-0.132143	2.12745
Ahcy	Adenosylhomocysteinase	0.189108	2.12527
Bcl2l13	Bcl-2-like protein 13	0.445413	2.12455
Serpinf1	Pigment epithelium-derived factor	0.151084	2.10402
Rpl23	60S ribosomal protein L23	-0.114988	2.08234
Aldh1l2	Mitochondrial 10-formyltetrahydrofolate dehydrogenase	0.336404	2.07859
Pdia6	Protein disulfide-isomerase A6	-0.267614	2.07854
Tpt1	Translationally-controlled tumor protein	-0.124472	2.07623
Aldh1b1	Aldehyde dehydrogenase X, mitochondrial	0.240762	2.07126
Napg	Gamma-soluble NSF attachment protein	-0.460794	2.06939
Atp6v0d1	V-type proton ATPase subunit d 1	-0.43638	2.06242
Khdrbs2	KH domain-containing, RNA-binding, signal transduction-associated protein 2	-0.150002	2.06138
Nans	Sialic acid synthase	-0.23184	2.04777
Uba1y	Ubiquitin-like modifier-activating enzyme 1 Y	-0.0909355	2.04605
Tst	Thiosulfate sulfurtransferase	0.204524	2.03589
Gstk1	Glutathione S-transferase kappa 1	0.261595	2.03344
S100a1	Protein S100-A1	0.373418	2.03215
Crtam	Cytotoxic and regulatory T-cell molecule	0.244038	2.02909
Glb1	Beta-galactosidase	-0.329397	2.01827
Cwc15	Spliceosome-associated protein CWC15 homolog	-0.223941	2.01726
Gba	Lysosomal acid glucosylceramidase	-0.353015	2.00991
Pcca	Propionyl-CoA carboxylase alpha chain, mitochondrial	0.116057	2.0085
	no description	-0.0872748	2.00193
Pgp	Glycerol-3-phosphate phosphatase	-0.173239	1.99692
Baiap2l1	Brain-specific angiogenesis inhibitor 1-associated protein 2-like protein 1	-0.265723	1.99445
Hgd	Homogentisate 1,2-dioxygenase	0.171407	1.99389
Aldh9a1	4-trimethylaminobutyraldehyde dehydrogenase	0.215166	1.97754
Snu13	NHP2-like protein 1	-0.276266	1.97185
Ttc1	Tetratricopeptide repeat protein 1	-0.221953	1.97097
Tsta3	GDP-L-fucose synthase	-0.144732	1.96911
Dnajc7	DnaJ homolog subfamily C member 7	-0.107621	1.96615
Mrpl58	Peptidyl-tRNA hydrolase ICT1, mitochondrial	-0.178665	1.96435
Sec14l4	SEC14-like protein 4	-0.142938	1.95914
Cnot3	CCR4-NOT transcription complex subunit 3	-0.148263	1.9561
Acad9	Complex I assembly factor ACAD9, mitochondrial	0.354762	1.95423
Idh2	Isocitrate dehydrogenase [NADP], mitochondrial	0.226556	1.95011
Vwa8	von Willebrand factor A domain-containing protein 8	0.197314	1.94207
Man2b2	Epididymis-specific alpha-mannosidase	-0.363638	1.93934
Smap	Small acidic protein	-0.310041	1.92399
Serpina6	Corticosteroid-binding globulin	0.364783	1.92299
Nmi	N-myc-interactor	0.228428	1.9131
Uba1	Ubiquitin-like modifier-activating enzyme 1	-0.0826102	1.89984
Psip1	PC4 and SFRS1-interacting protein	-0.336166	1.89771
Gpx1	Glutathione peroxidase 1	0.334154	1.89136
Rps2	40S ribosomal protein S2	-0.168101	1.89068
Pdcd5	Programmed cell death protein 5	-0.260011	1.88508
Mindy1	Ubiquitin carboxyl-terminal hydrolase MINDY-1	-0.11963	1.88483
Mpst	3-mercaptopyruvate sulfurtransferase	0.283169	1.88238
Maip1	m-AAA protease-interacting protein 1, mitochondrial	0.262084	1.87902
Gpt	Alanine aminotransferase 1	0.12677	1.87655
Cutc	Copper homeostasis protein cutC homolog	0.116095	1.87367
Tfam	Transcription factor A, mitochondrial	0.244358	1.87287
Pm20d1	N-fatty-acyl-amino acid synthase/hydrolase PM20D1	0.196684	1.86881
Lonp2	Lon protease homolog 2, peroxisomal	-0.254177	1.86477
Egfr	Epidermal growth factor receptor	-0.446116	1.86402
Mvp	Major vault protein	-0.15559	1.85945
Dpys	Dihydropyrimidinase	0.247415	1.85655
Acat3	Acetyl-Coenzyme A acetyltransferase 3	0.188233	1.85288
Hebp1	Heme-binding protein 1	0.256209	1.85122
Naga	Alpha-N-acetylgalactosaminidase	-0.392152	1.84996
Atad3	ATPase family AAA domain-containing protein 3	0.134166	1.82873
Fuom	Fucose mutarotase	-0.158965	1.82339
	(Bos taurus) Plasminogen precursor	0.19682	1.82103
Atp5md	ATP synthase membrane subunit DAPIT, mitochondrial	0.318966	1.81912
Ca8	Carbonic anhydrase-related protein	0.208025	1.80108
Pccb	Propionyl-CoA carboxylase beta chain, mitochondrial	0.170874	1.80032
Ndufb11	NADH dehydrogenase [ubiquinone] 1 beta subcomplex subunit 11, mitochondrial	0.10404	1.79963
Ufd1	Ubiquitin recognition factor in ER-associated degradation protein 1	-0.0918954	1.79957
Cdh2	Cadherin-2	0.261241	1.79901
Naxe	NAD(P)H-hydrate epimerase	0.108879	1.79847
Ablim3	Actin-binding LIM protein 3	-0.18968	1.79303
Gusb	Beta-glucuronidase	-0.309913	1.79072
H2-Q1	Ig-like domain-containing protein	0.241276	1.79031
Gm8909	Ig-like domain-containing protein	0.241276	1.79031
Rps13	40S ribosomal protein S13	-0.210413	1.7883
-	H-2 class I histocompatibility antigen, alpha chain	0.254932	1.78056
Adsl	Adenylosuccinate lyase	-0.159337	1.78038
Gchfr	GTP cyclohydrolase 1 feedback regulatory protein	0.161107	1.77853
Mmaa	Methylmalonic aciduria type A homolog, mitochondrial	-0.110634	1.77485
Sephs1	Selenide, water dikinase 1	-0.134	1.7724
Decr1	2,4-dienoyl-CoA reductase, mitochondrial	0.209463	1.76672
Sorbs2	Sorbin and SH3 domain-containing protein 2	-0.20647	1.76466
Pgk1	Phosphoglycerate kinase 1	-0.101264	1.75991
Gm4450	3Beta_HSD domain-containing protein	-0.487098	1.75853
Hsd3b4	NADPH-dependent 3-keto-steroid reductase Hsd3b4	-0.487098	1.75853
Dpp7	Dipeptidyl peptidase 2	-0.468671	1.75436
Atp5mg	ATP synthase subunit g, mitochondrial	0.131274	1.75209
Spart	Spartin	-0.204137	1.74722
Papss2	Bifunctional 3'-phosphoadenosine 5'-phosphosulfate synthase 2	0.422452	1.74408
Coq3	Ubiquinone biosynthesis O-methyltransferase, mitochondrial	0.107289	1.74291
Macrod1	ADP-ribose glycohydrolase MACROD1	0.254986	1.73821
Pgam5	Serine/threonine-protein phosphatase PGAM5, mitochondrial	-0.201929	1.73711
Rex1bd	Required for excision 1-B domain-containing protein	-0.208999	1.73709
Ces3b	Carboxylesterase 3B	-0.40199	1.73617
Acp5	Tartrate-resistant acid phosphatase type 5	-0.379892	1.73578
Dbt	Lipoamide acyltransferase component of branched-chain alpha-keto acid dehydrogenase complex, mitochondrial	0.158093	1.73471
Shpk	Sedoheptulokinase	0.191645	1.731
Lrrc47	Leucine-rich repeat-containing protein 47	-0.0832256	1.71672
Mtif2	Translation initiation factor IF-2, mitochondrial	-0.146087	1.7167
Enoph1	Enolase-phosphatase E1	0.109706	1.71652
Dld	Dihydrolipoyl dehydrogenase, mitochondrial	0.106781	1.71341
Chmp5	Charged multivesicular body protein 5	-0.164135	1.70797
Ndufa13	NADH dehydrogenase [ubiquinone] 1 alpha subcomplex subunit 13	0.287641	1.70433
Banf1	Barrier-to-autointegration factor	-0.190778	1.70265
Tomm70	Mitochondrial import receptor subunit TOM70	0.306395	1.70154
Cpt2	Carnitine O-palmitoyltransferase 2, mitochondrial	0.194744	1.69943
Fbln1	Fibulin-1	-0.297897	1.69745
Rpl35a	60S ribosomal protein L35a	-0.306531	1.68989
Trip10	Cdc42-interacting protein 4	-0.406601	1.68168
Mthfd1	C-1-tetrahydrofolate synthase, cytoplasmic	0.122597	1.68132
Atp5pb	ATP synthase F(0) complex subunit B1, mitochondrial	0.186013	1.68016
Lgmn	Legumain	-0.25832	1.67877
Abcb8	Mitochondrial potassium channel ATP-binding subunit	0.357751	1.67756
Wdr45	WD repeat domain phosphoinositide-interacting protein 4	-0.25793	1.6745
Hsph1	Heat shock protein 105 kDa	-0.171882	1.67324
Nolc1	Nucleolar and coiled-body phosphoprotein 1	-0.317619	1.66676
Paip1	Polyadenylate-binding protein-interacting protein 1	-0.151591	1.66121
Ctsz	Cathepsin Z	-0.392656	1.65215
Adss1	Adenylosuccinate synthetase isozyme 1	0.316982	1.65032
Pla2g12a	Group XIIA secretory phospholipase A2	-0.423427	1.64763
Guk1	Guanylate kinase	-0.128943	1.64669
Acat2	Acetyl-CoA acetyltransferase, cytosolic	0.166511	1.64649
Rpl37	60S ribosomal protein L37	-0.295766	1.64445
Vapa	Vesicle-associated membrane protein-associated protein A	0.187215	1.64261
Timm17b	Mitochondrial import inner membrane translocase subunit Tim17-B	0.231001	1.64038
Nsun2	RNA cytosine C(5)-methyltransferase NSUN2	-0.100896	1.63688
Vps36	Vacuolar protein-sorting-associated protein 36	0.142229	1.63595
Sra1	Steroid receptor RNA activator 1	-0.158444	1.63541
Sugct	Succinate--hydroxymethylglutarate CoA-transferase	0.335968	1.63521
Nt5c3a	Cytosolic 5'-nucleotidase 3A	0.292184	1.63493
Rmdn3	Regulator of microtubule dynamics protein 3	0.487154	1.63145
Ncl	Nucleolin	-0.138526	1.62958
Ttpa	Alpha-tocopherol transfer protein	0.317756	1.62773
Gda	Guanine deaminase	0.201308	1.62721
Vapb	Vesicle-associated membrane protein-associated protein B	0.166021	1.62389
Manf	Mesencephalic astrocyte-derived neurotrophic factor	-0.322111	1.62299
Slc25a4	ADP/ATP translocase 1	0.280182	1.61179
Kdsr	3-ketodihydrosphingosine reductase	0.17485	1.60705
Srm	Spermidine synthase	-0.17877	1.60546
Hyou1	Hypoxia up-regulated protein 1	-0.194205	1.60212
Gclm	Glutamate--cysteine ligase regulatory subunit	-0.0802051	1.60163
Hykk	Hydroxylysine kinase	0.176656	1.60151
Mettl26	Methyltransferase-like 26	-0.206825	1.6004
Dynll2	Dynein light chain 2, cytoplasmic	0.0561579	1.59696
Pon1	Serum paraoxonase/arylesterase 1	0.312543	1.59584
Nipsnap1	Protein NipSnap homolog 1	0.15101	1.59526
Atp5mf	ATP synthase subunit f, mitochondrial	0.143946	1.5951
Poldip2	Polymerase delta-interacting protein 2	0.218099	1.59252
Eps8l2	Epidermal growth factor receptor kinase substrate 8-like protein 2	-0.280626	1.58812
Aox1	Aldehyde oxidase 1	-0.363674	1.5794
Fn1	Fibronectin	0.130492	1.57844
Scpep1	Retinoid-inducible serine carboxypeptidase	-0.322548	1.57254
Csde1	Cold shock domain-containing protein E1	-0.0895438	1.56793
Uba2	SUMO-activating enzyme subunit 2	-0.155495	1.56661
Rplp1	60S acidic ribosomal protein P1	-0.160415	1.56525
Sephs2	Selenide, water dikinase 2	0.103196	1.55476
Pabpc2	Polyadenylate-binding protein	-0.109359	1.55118
Cyp2c54	Cytochrome P450 2C54	0.499321	1.54428
Rbpms	RNA-binding protein with multiple splicing	-0.215565	1.54237
Sf3b6	Splicing factor 3B subunit 6	-0.170421	1.53763
Fbl	rRNA 2'-O-methyltransferase fibrillarin	-0.254101	1.53464
Endog	Endonuclease G, mitochondrial	0.227354	1.53186
Prodh2	Hydroxyproline dehydrogenase	0.160606	1.52807
Eif3f	Eukaryotic translation initiation factor 3 subunit F	-0.124771	1.52435
Slc25a31	ADP/ATP translocase 4	0.284962	1.52404
Ppif	Peptidyl-prolyl cis-trans isomerase F, mitochondrial	0.133454	1.52343
Gm5426	ATP synthase subunit	0.141686	1.52089
Nit1	Deaminated glutathione amidase	0.0950936	1.51687
Ado	2-aminoethanethiol dioxygenase	-0.156986	1.51586
Txndc5	Thioredoxin domain-containing protein 5	-0.118842	1.51539
Top1	DNA topoisomerase 1	-0.272988	1.51518
Dpt	Dermatopontin	-0.425001	1.51505
Nufip2	Nuclear fragile X mental retardation-interacting protein 2	-0.155327	1.51479
Ugdh	UDP-glucose 6-dehydrogenase	-0.174386	1.5147
Atp5f1a	ATP synthase subunit alpha, mitochondrial	0.0970403	1.51343
Asgr1	Asialoglycoprotein receptor 1	0.431212	1.513
C8a	Complement component C8 alpha chain	-0.395581	1.51009
Hsd3b1	3 beta-hydroxysteroid dehydrogenase/Delta 5-- 4-isomerase type 1	-0.497434	1.50876
Trap1	Heat shock protein 75 kDa, mitochondrial	-0.120332	1.50546
Rnase4	Ribonuclease 4	0.481412	1.50517
Taco1	Translational activator of cytochrome c oxidase 1	0.158641	1.50056
Tnpo2	Transportin-2	0.458168	1.50039
Nme1	Nucleoside diphosphate kinase A	-0.133811	1.49939
Gigyf2	GRB10-interacting GYF protein 2	-0.101905	1.49808
Ghitm	Growth hormone-inducible transmembrane protein	0.479212	1.49808
Stub1	STIP1 homology and U box-containing protein 1	-0.135327	1.49758
Rnaset2a	Ribonuclease T2-A	-0.220679	1.49577
Rnaset2b	Ribonuclease T2-B	-0.220679	1.49577
Slc25a10	Mitochondrial dicarboxylate carrier	0.263739	1.4904
Pir	Pirin	-0.190716	1.48628
Aifm1	Apoptosis-inducing factor 1, mitochondrial	0.120447	1.483
Ppt1	Palmitoyl-protein thioesterase 1	-0.234977	1.48293
Scyl1	N-terminal kinase-like protein	-0.248866	1.47406
Nme3	Nucleoside diphosphate kinase 3	0.286254	1.471
Ppt2	Lysosomal thioesterase PPT2	-0.24215	1.46989
Eftud2	116 kDa U5 small nuclear ribonucleoprotein component	-0.137764	1.46952
Atp5f1c	ATP synthase subunit gamma, mitochondrial	0.115345	1.46795
Uba5	Ubiquitin-like modifier-activating enzyme 5	-0.121668	1.45717
Anxa1	Annexin A1	-0.241412	1.45696
Cwf19l1	CWF19-like protein 1	-0.157647	1.45535
Slc25a11	Mitochondrial 2-oxoglutarate/malate carrier protein	0.250475	1.45447
Srsf11	RRM domain-containing protein	-0.142651	1.45351
Pabpc1l	Polyadenylate-binding protein	-0.121781	1.45164
Ndufa4	Cytochrome c oxidase subunit NDUFA4	0.117349	1.44731
Slc25a5	ADP/ATP translocase 2	0.242987	1.44571
Hal	Histidine ammonia-lyase	0.322471	1.44543
Cyp2c50	Cytochrome P450 2C50	0.469919	1.44535
Sdha	Succinate dehydrogenase [ubiquinone] flavoprotein subunit, mitochondrial	0.0770397	1.44491
Mtus1	Microtubule-associated tumor suppressor 1 homolog	-0.165179	1.43988
Sco1	Protein SCO1 homolog, mitochondrial	0.305423	1.43945
Gstm1	Glutathione S-transferase Mu 1	-0.237253	1.43438
Deptor	DEP domain-containing mTOR-interacting protein	-0.166187	1.43355
Ube2d2b	Ubiquitin-conjugating enzyme E2 D2B	-0.127801	1.43319
Creg1	Protein CREG1	-0.409102	1.42964
Mettl27	Methyltransf_25 domain-containing protein	-0.239318	1.42789
Numbl	Numb-like protein	0.15642	1.42749
Fggy	FGGY carbohydrate kinase domain-containing protein	0.1339	1.42613
Cars	Cysteine--tRNA ligase, cytoplasmic	-0.270554	1.42486
Ranbp2	E3 SUMO-protein ligase RanBP2	0.140962	1.42278
Gm4952	Glycine N-acyltransferase-like protein	0.406768	1.42267
Atp5mc3	ATP synthase F(0) complex subunit C3, mitochondrial	0.385011	1.42176
Atp5mc2	ATP synthase F(0) complex subunit C2, mitochondrial	0.385011	1.42176
Atp5mc1	ATP synthase F(0) complex subunit C1, mitochondrial	0.385011	1.42176
Mtco2	Cytochrome c oxidase subunit 2	0.356201	1.42095
Sirt5	NAD-dependent protein deacylase sirtuin-5, mitochondrial	0.146713	1.42073
Dhtkd1	Probable 2-oxoglutarate dehydrogenase E1 component DHKTD1, mitochondrial	0.262265	1.42014
Kyat3	Kynurenine--oxoglutarate transaminase 3	0.163003	1.41722
Rpsa	40S ribosomal protein SA	-0.116323	1.41644
Igfbp2	Insulin-like growth factor-binding protein 2	0.269486	1.4152
Rbpms2	RNA-binding protein with multiple splicing 2	-0.228445	1.41394
Acads	Short-chain specific acyl-CoA dehydrogenase, mitochondrial	0.0907942	1.4139
Ppih	Peptidyl-prolyl cis-trans isomerase H	-0.12001	1.40629
Igf1	Insulin-like growth factor I	-0.193902	1.40506
Ppic	Peptidyl-prolyl cis-trans isomerase C	-0.119858	1.40296
Otc	Ornithine carbamoyltransferase, mitochondrial	0.111834	1.40292
Mat2b	Methionine adenosyltransferase 2 subunit beta	0.0783518	1.40205
Numb	Protein numb homolog	0.088651	1.39591
Pfas	Phosphoribosylformylglycinamidine synthase	-0.143485	1.3944
Lyplal1	Lysophospholipase-like protein 1	0.167223	1.39383
Uroc1	Urocanate hydratase	0.220799	1.39337
Enpp1	Ectonucleotide pyrophosphatase/phosphodiesterase family member 1	0.220541	1.39227
Brk1	Protein BRICK1	-0.303419	1.39095
Gm16368	S1-like domain-containing protein	-0.210014	1.39079
Gm2022	S1-like domain-containing protein	-0.210014	1.39079
Gm6803	S1-like domain-containing protein	-0.210014	1.39079
Gm2056	S1-like domain-containing protein	-0.210014	1.39079
Ola1	Obg-like ATPase 1	-0.135158	1.39048
Aspdh	Putative L-aspartate dehydrogenase	-0.0953421	1.38897
Dctn1	Dynactin subunit 1	0.132234	1.38397
Crp	C-reactive protein	0.424824	1.38388
	owl|P18572| BASIGIN PRECURSOR (BASIC IMMUNOGLOBULIN SUPERFAMILY) (MEMBRANE...	0.254003	1.37916
Bsg	Basigin	0.254003	1.37916
Septin9	Septin-9	-0.0731268	1.37644
Dnajb11	DnaJ homolog subfamily B member 11	-0.212596	1.37614
Inpp5f	Phosphatidylinositide phosphatase SAC2	-0.28275	1.37352
Rrbp1	Ribosome-binding protein 1	-0.175673	1.37311
Ech1	Delta(3,5)-Delta(2,4)-dienoyl-CoA isomerase, mitochondrial	0.160754	1.37115
Pdcd6ip	Programmed cell death 6-interacting protein	-0.0869853	1.37074
Qdpr	Dihydropteridine reductase	0.12842	1.36659
Hmgb3	High mobility group protein B3	-0.211783	1.35895
Abcb6	ATP-binding cassette sub-family B member 6, mitochondrial	0.459396	1.35243
Nap1l1	Nucleosome assembly protein 1-like 1	-0.256368	1.3506
Ces2a	Pyrethroid hydrolase Ces2a	-0.359682	1.34997
Pc	Pyruvate carboxylase, mitochondrial	0.221049	1.3482
Ddi2	Protein DDI1 homolog 2	0.111074	1.3475
Commd9	COMM domain-containing protein 9	-0.108845	1.34521
Timm9	Mitochondrial import inner membrane translocase subunit Tim9	-0.276588	1.3451
Serpina1b	Alpha-1-antitrypsin 1-2	-0.332695	1.345
Aldh1a1	Retinal dehydrogenase 1	0.348822	1.34429
Cryl1	Lambda-crystallin homolog	0.388752	1.34214
Pnma8a	Paraneoplastic antigen-like protein 8A	-0.127286	1.34077
C8g	Complement component C8 gamma chain	-0.187902	1.34017
Synj2bp	Synaptojanin-2-binding protein	0.24166	1.33723
Upf1	Regulator of nonsense transcripts 1	-0.0809813	1.33516
Acot4	Peroxisomal succinyl-coenzyme A thioesterase	0.477265	1.33439
Aldh1a3	Aldehyde dehydrogenase family 1 member A3	0.255733	1.33364
H2-K1	H-2 class I histocompatibility antigen, K-B alpha chain	0.217698	1.33349
Serpina1d	Alpha-1-antitrypsin 1-4	-0.303373	1.33316
Muc16	Mucin 16	0.284811	1.33305
H2-Q2	Ig-like domain-containing protein	0.136328	1.33165
Aldh1a7	Aldehyde dehydrogenase, cytosolic 1	0.29277	1.3271
Hint2	Histidine triad nucleotide-binding protein 2, mitochondrial	0.161535	1.32615
Caprin1	Caprin-1	0.0848195	1.32494
Slc25a13	Calcium-binding mitochondrial carrier protein Aralar2	0.26709	1.32473
Acadsb	Short/branched chain specific acyl-CoA dehydrogenase, mitochondrial	-0.138501	1.32422
Cyc1	Cytochrome c1, heme protein, mitochondrial	0.288156	1.3237
Serpinb9	SERPIN domain-containing protein	0.222401	1.32056
Slc25a3	Phosphate carrier protein, mitochondrial	0.284497	1.31997
Fbp2	Fructose-1,6-bisphosphatase isozyme 2	0.143887	1.31864
Dnajc3	DnaJ homolog subfamily C member 3	-0.210676	1.31345
Eif1ax	Eukaryotic translation initiation factor 1A, X-chromosomal	-0.126059	1.31253
Rpl23a	60S ribosomal protein L23a	-0.0931409	1.31224
Eif4a3l1	Eukaryotic translation initiation factor 4A3-like 1	-0.14415	1.30927
Eif4a3l2	Eukaryotic translation initiation factor 4A3-like 2	-0.14415	1.30927
Etfdh	Electron transfer flavoprotein-ubiquinone oxidoreductase, mitochondrial	0.174315	1.30874
Gatad2a	Transcriptional repressor p66 alpha	-0.136518	1.30796
Hnmt	Histamine N-methyltransferase	0.248758	1.30554
Ces3a	Carboxylesterase 3A	-0.40524	1.30199
Prpf31	U4/U6 small nuclear ribonucleoprotein Prp31	-0.227401	1.30129
Usp19	Ubiquitin carboxyl-terminal hydrolase 19	-0.279542	1.30119
Prxl2b	Prostamide/prostaglandin F synthase	0.263762	1.30086
Mlycd	Malonyl-CoA decarboxylase, mitochondrial	0.148048	1.29948
Scly	Selenocysteine lyase	0.193386	1.29608
Serpina1c	Alpha-1-antitrypsin 1-3	-0.304207	1.29427
Itih1	Inter-alpha-trypsin inhibitor heavy chain H1	-0.127445	1.29302
Vdac3	Voltage-dependent anion-selective channel protein 3	0.263974	1.29206
Serpina1a	Alpha-1-antitrypsin 1-1	-0.302715	1.29101
Dhrs1	Dehydrogenase/reductase SDR family member 1	-0.189749	1.29031
Psmf1	Proteasome inhibitor PI31 subunit	-0.422025	1.28665
Ldhd	Probable D-lactate dehydrogenase, mitochondrial	0.304399	1.28628
Sod2	Superoxide dismutase [Mn], mitochondrial	0.160138	1.28421
Serpina3m	Serine protease inhibitor A3M	-0.583726	1.28284
Dap3	28S ribosomal protein S29, mitochondrial	-0.0744818	1.28264
Orm1	Alpha-1-acid glycoprotein 1	0.617917	1.2804
Cyp2a5	Cytochrome P450 2A5	0.400666	1.27956
Cyp2b23	Cytochrome P450, family 2, subfamily b, polypeptide 23	0.278914	1.27843
Coq8a	Atypical kinase COQ8A, mitochondrial	0.214261	1.27774
Mup1	Major urinary protein 1	-0.769217	1.27744
Mup15	Lipocln_cytosolic_FA-bd_dom domain-containing protein	-0.769217	1.27744
Akr1c12	Aldo_ket_red domain-containing protein	-0.137446	1.27286
Ptges2	Prostaglandin E synthase 2	0.159114	1.27194
Timm10b	Mitochondrial import inner membrane translocase subunit Tim10 B	-0.266261	1.27046
Hp1bp3	Heterochromatin protein 1-binding protein 3	-0.234953	1.26971
Eif4a3	Eukaryotic initiation factor 4A-III	-0.137278	1.26961
Pawr	PRKC apoptosis WT1 regulator protein	-0.157298	1.26957
C1rl	Complement C1r subcomponent-like protein	-0.204122	1.26907
Etfb	Electron transfer flavoprotein subunit beta	0.123331	1.2643
Ncln	Nicalin	-0.179995	1.26417
Mup7	Lipocln_cytosolic_FA-bd_dom domain-containing protein	-0.805065	1.26223
Fubp3	Far upstream element (FUSE)-binding protein 3	-0.131826	1.2577
Csrp2	Cysteine and glycine-rich protein 2	-0.345944	1.25582
Selenof	Selenoprotein F	-0.143652	1.25538
Asah1	Acid ceramidase	-0.17182	1.25029
Oaz2	Ornithine decarboxylase antizyme 2	0.179783	1.24966
Hoga1	4-hydroxy-2-oxoglutarate aldolase, mitochondrial	0.145886	1.24436
Psmc4	26S proteasome regulatory subunit 6B	0.0891452	1.24433
Ptma	Prothymosin alpha	-0.461876	1.24431
Eif2s3x	Eukaryotic translation initiation factor 2 subunit 3, X-linked	-0.0807913	1.24419
Acadl	Long-chain specific acyl-CoA dehydrogenase, mitochondrial	0.181418	1.24216
Kynu	Kynureninase	0.302292	1.24048
Cyp2a4	Cytochrome P450 2A4	0.401427	1.23944
Cyp4a10	Cytochrome P450 4A10	1.00159	1.23745
Cyp4a32	Cytochrome P450, family 4, subfamily a, polypeptide 32	1.00159	1.23745
Baat	Bile acid-CoA:amino acid N-acyltransferase	-0.122544	1.23699
Opa3	Optic atrophy 3 protein homolog	0.17732	1.23181
Cbx1	Chromobox protein homolog 1	-0.235387	1.23163
Fxr1	Fragile X mental retardation syndrome-related protein 1	-0.110036	1.23064
Mup17	Major urinary protein 17	-0.713071	1.23062
Slc25a42	Mitochondrial coenzyme A transporter SLC25A42	0.350923	1.23024
Vnn1	Pantetheinase	0.320868	1.23007
Gnmt	Glycine N-methyltransferase	0.181407	1.22965
Tbl1x	F-box-like/WD repeat-containing protein TBL1X	0.4085	1.22935
Tbl1xr1	F-box-like/WD repeat-containing protein TBL1XR1	0.4085	1.22935
Mup18	Major urinary protein 18	-0.703383	1.22699
Mup6	Major urinary protein 6	-0.703383	1.22699
Mup11	Major urinary protein 11	-0.703383	1.22699
Mup5	Major urinary protein 5	-0.726926	1.22591
Aco2	Aconitate hydratase, mitochondrial	0.103437	1.22467
Tbca	Tubulin-specific chaperone A	-0.110719	1.22433
Cideb	Cell death activator CIDE-B	-0.305118	1.22365
Hspa13	Heat shock 70 kDa protein 13	-0.172634	1.22351
Aass	Alpha-aminoadipic semialdehyde synthase, mitochondrial	0.336962	1.22277
H2-Bl	MHC_I-like_Ag-recog domain-containing protein	0.14784	1.22158
Atic	Bifunctional purine biosynthesis protein PURH	-0.0831155	1.22151
Pym1	Partner of Y14 and mago	-0.251825	1.21599
Isoc2a	Isochorismatase domain-containing protein 2A	0.0815549	1.21545
Tomm20	Mitochondrial import receptor subunit TOM20 homolog	0.361319	1.2152
Gcat	2-amino-3-ketobutyrate coenzyme A ligase, mitochondrial	0.132608	1.21103
Lsm7	U6 snRNA-associated Sm-like protein LSm7	-0.0709439	1.21022
Siae	Sialate O-acetylesterase	-0.353565	1.20848
Tstd3	Thiosulfate sulfurtransferase/rhodanese-like domain-containing protein 3	-0.24318	1.2079
Clpp	ATP-dependent Clp protease proteolytic subunit, mitochondrial	-0.108861	1.20735
Acot3	Acyl-coenzyme A thioesterase 3	0.569821	1.20691
Ube2d3	Ubiquitin-conjugating enzyme E2 D3	-0.114404	1.20681
Ube2d2	Ubiquitin-conjugating enzyme E2 D2	-0.114404	1.20681
Slirp	SRA stem-loop-interacting RNA-binding protein, mitochondrial	-0.129477	1.20535
Rsrp1	Arginine/serine-rich protein 1	-0.331755	1.20494
Fam98c	Family with sequence similarity 98, member C	-0.21663	1.20478
Immt	MICOS complex subunit Mic60	0.113121	1.2045
Cmbl	Carboxymethylenebutenolidase homolog	0.223787	1.20427
Rps14	40S ribosomal protein S14	-0.13787	1.20354
Rps19	40S ribosomal protein S19	-0.115276	1.20219
Gns	N-acetylglucosamine-6-sulfatase	-0.139677	1.20146
C1qtnf1	Complement C1q tumor necrosis factor-related protein 1	-0.737329	1.20106
Creld2	Protein disulfide isomerase Creld2	-1.99837	1.19995
Nqo1	NAD(P)H dehydrogenase [quinone] 1	0.266595	1.19992
Aspa	Aspartoacylase	0.250463	1.19922
Acyp2	Acylphosphatase-2	-0.378931	1.1992
Cox19	Cytochrome c oxidase assembly protein COX19	-0.276132	1.19876
Pex6	Peroxisome assembly factor 2	-0.127961	1.196
Rps29	40S ribosomal protein S29	-0.171506	1.19429
Eif2s3y	Eukaryotic translation initiation factor 2 subunit 3, Y-linked	-0.0885508	1.19335
Uqcc2	Ubiquinol-cytochrome-c reductase complex assembly factor 2	-0.128117	1.19327
Nfia	Nuclear factor 1 A-type	-0.195654	1.19285
Nfix	Nuclear factor 1 X-type	-0.195654	1.19285
Trmt112	Multifunctional methyltransferase subunit TRM112-like protein	-0.138633	1.19051
Ddx3y	ATP-dependent RNA helicase DDX3Y	-0.11705	1.18761
Psme3	Proteasome activator complex subunit 3	-0.0925858	1.18369
Mup14	Lipocln_cytosolic_FA-bd_dom domain-containing protein	-0.663071	1.18289
Slc25a20	Mitochondrial carnitine/acylcarnitine carrier protein	0.261672	1.17838
Sigirr	Single Ig IL-1-related receptor	0.473101	1.17628
Mcee	Methylmalonyl-CoA epimerase, mitochondrial	0.242128	1.17534
Dhfr	Dihydrofolate reductase	0.0968138	1.17519
Pbld1	Phenazine biosynthesis-like domain-containing protein 1	0.133841	1.17512
U2af1	Splicing factor U2AF 35 kDa subunit	-0.132349	1.17511
H2-Q4	Ig-like domain-containing protein	0.243743	1.17181
Serpinh1	Serpin H1	-0.302473	1.1713
Slc25a12	Calcium-binding mitochondrial carrier protein Aralar1	0.240858	1.16914
Ebag9	Receptor-binding cancer antigen expressed on SiSo cells	0.266691	1.16908
Eef1b	Elongation factor 1-beta	-0.10591	1.16519
Chmp6	Charged multivesicular body protein 6	-0.281745	1.16342
Aldh2	Aldehyde dehydrogenase, mitochondrial	0.130262	1.16337
Ttc39c	Tetratricopeptide repeat protein 39C	-0.417437	1.16335
Dnph1	2'-deoxynucleoside 5'-phosphate N-hydrolase 1	0.381588	1.16335
Nudc	Nuclear migration protein nudC	-0.0772008	1.16192
Acot5	Acyl-coenzyme A thioesterase 5	0.513821	1.16085
Mup13	Lipocln_cytosolic_FA-bd_dom domain-containing protein	-0.709526	1.16046
Mthfsl	5-formyltetrahydrofolate cyclo-ligase	0.215622	1.15981
Mthfs	5-formyltetrahydrofolate cyclo-ligase	0.201537	1.15966
Glrx3	Glutaredoxin-3	0.187004	1.15932
Anxa5	Annexin A5	-0.121228	1.15781
Dcaf11	DDB1- and CUL4-associated factor 11	0.128418	1.15695
Mup2	Major urinary protein 2	-0.659173	1.15522
Sdhb	Succinate dehydrogenase [ubiquinone] iron-sulfur subunit, mitochondrial	0.0867145	1.15477
Apool	MICOS complex subunit Mic27	0.173348	1.15463
Lin7c	Protein lin-7 homolog C	-0.118175	1.15419
Aldh1a2	Retinal dehydrogenase 2	0.242141	1.15302
Mocs3	Adenylyltransferase and sulfurtransferase MOCS3	0.303526	1.15046
Mat1a	S-adenosylmethionine synthase isoform type-1	0.821635	1.15033
Prorsd1	Prolyl-tRNA synthetase associated domain-containing protein 1	-0.163638	1.1492
Gmppa	Mannose-1-phosphate guanyltransferase alpha	-0.14397	1.14893
Cyp4a12a	Cytochrome P450 4A12A	-0.517599	1.1483
Dnm2	Dynamin-2	-0.136244	1.14828
Mrpl12	39S ribosomal protein L12, mitochondrial	-0.207707	1.14798
Klkb1	Plasma kallikrein	-0.221808	1.14713
Dpm3	Dolichol-phosphate mannosyltransferase subunit 3	-0.342215	1.14655
Ca14	Carbonic anhydrase 14	-0.427447	1.14642
Bms1	Bms1-type G domain-containing protein	-0.44046	1.14628
Mup10	Lipocln_cytosolic_FA-bd_dom domain-containing protein	-0.632785	1.1459
Mup22	Lipocln_cytosolic_FA-bd_dom domain-containing protein	-0.632785	1.1459
Fdxr	NADPH:adrenodoxin oxidoreductase, mitochondrial	0.0943544	1.14034
Abcb10	ATP-binding cassette sub-family B member 10, mitochondrial	0.216049	1.13969
Gldc	Glycine dehydrogenase (decarboxylating), mitochondrial	-0.0789897	1.13923
Uqcrfs1	Cytochrome b-c1 complex subunit Rieske, mitochondrial	0.0874337	1.13887
Akr1b10	Aldo_ket_red domain-containing protein	0.265643	1.1386
Hdhd5	Haloacid dehalogenase-like hydrolase domain-containing 5	0.0845008	1.13832
Phb	Prohibitin	0.0835989	1.13801
Ndufa10	NADH dehydrogenase [ubiquinone] 1 alpha subcomplex subunit 10, mitochondrial	0.0506706	1.13615
Cct7	T-complex protein 1 subunit eta	-0.0803197	1.1335
Cyp2c68	Cytochrome P450, family 2, subfamily c, polypeptide 68	0.478948	1.13281
Hmgcs2	Hydroxymethylglutaryl-CoA synthase, mitochondrial	0.238291	1.13273
H2-Q8	H-2 class I histocompatibility antigen, Q8 alpha chain	0.246538	1.13186
Atg7	Ubiquitin-like modifier-activating enzyme ATG7	-0.160383	1.13119
Gstm3	Glutathione S-transferase Mu 3	-0.192932	1.13054
Gm2a	Ganglioside GM2 activator	-0.197472	1.13047
Ppm1f	Protein phosphatase 1F	-0.156974	1.12983
Cyp2c67	Cytochrome P450, family 2, subfamily c, polypeptide 67	0.469048	1.12963
Mup8	Lipocln_cytosolic_FA-bd_dom domain-containing protein	-0.65249	1.1293
Tmem205	Transmembrane protein 205	-0.260327	1.12926
Shmt2	Serine hydroxymethyltransferase, mitochondrial	0.0698853	1.12836
Cyp2c40	Cytochrome P450 2C40	0.479934	1.12832
Cyp2c69	Cytochrome P450, family 2, subfamily c, polypeptide 69	0.479934	1.12832
Pfkm	ATP-dependent 6-phosphofructokinase, muscle type	-0.215743	1.12707
Zc3h15	Zinc finger CCCH domain-containing protein 15	-0.154661	1.12585
Tkt	Transketolase	-0.186775	1.12417
Gstm4	Glutathione S-transferase mu 4	-0.227215	1.12353
Zhx3	Zinc fingers and homeoboxes protein 3	-0.176372	1.12332
Slc25a1	Tricarboxylate transport protein, mitochondrial	0.24028	1.12292
Bcs1l	Mitochondrial chaperone BCS1	0.191313	1.12204
Pcbd1	Pterin-4-alpha-carbinolamine dehydratase	0.16244	1.12112
Acot6	Acyl-coenzyme A thioesterase 6	0.461631	1.11915
H2-Q7	H-2 class I histocompatibility antigen, Q7 alpha chain	0.2512	1.1165
H2-Q6	Ig-like domain-containing protein	0.2512	1.1165
Riok3	Serine/threonine-protein kinase RIO3	0.0660096	1.11567
Zranb2	Zinc finger Ran-binding domain-containing protein 2	-0.178683	1.11176
Nmnat3	Nicotinamide/nicotinic acid mononucleotide adenylyltransferase 3	0.176565	1.11088
Cyp27a1	Sterol 26-hydroxylase, mitochondrial	0.205219	1.10976
Fam162a	Protein FAM162A	0.400697	1.10671
A1cf	APOBEC1 complementation factor	-0.115116	1.10449
Gpd1	Glycerol-3-phosphate dehydrogenase [NAD(+)], cytoplasmic	-0.306958	1.10322
RTRAF	RNA transcription, translation and transport factor protein	-0.0911032	1.10116
Dock5	Dedicator of cytokinesis protein 5	0.355633	1.10092
Lmnb1	Lamin-B1	0.142689	1.0991
Dnm1l	Dynamin-1-like protein	-0.0799386	1.09752
Cacybp	Calcyclin-binding protein	-0.121469	1.09603
Rps20	40S ribosomal protein S20	-0.0940783	1.09516
Phyhd1	Phytanoyl-CoA dioxygenase domain-containing protein 1	0.140148	1.09446
Plin4	Perilipin-4	-0.498566	1.09295
Lipa	Lysosomal acid lipase/cholesteryl ester hydrolase	-0.283333	1.09175
Hypk	Huntingtin-interacting protein K	-0.0901324	1.09168
Smc1a	Structural maintenance of chromosomes protein 1A	-0.0946431	1.08984
Fabp5	Fatty acid-binding protein 5	-1.052	1.08974
Ilf3	Interleukin enhancer-binding factor 3	0.19527	1.08893
Rps5	40S ribosomal protein S5	-0.203843	1.08869
Golgb1	Golgi autoantigen, golgin subfamily b, macrogolgin 1	-0.254478	1.08699
Rps28	40S ribosomal protein S28	-0.0715014	1.08638
Fah	Fumarylacetoacetase	0.132166	1.08361
Ddx21	Nucleolar RNA helicase 2	-0.281278	1.08082
Coro6	Coronin-6	-0.16543	1.07878
Cdk5rap3	CDK5 regulatory subunit-associated protein 3	-0.142749	1.07787
Gspt2	Eukaryotic peptide chain release factor GTP-binding subunit ERF3B	-0.0853438	1.07751
Cox4i1	Cytochrome c oxidase subunit 4 isoform 1, mitochondrial	0.121075	1.07598
Nit2	Omega-amidase NIT2	0.102902	1.07576
Acot7	Cytosolic acyl coenzyme A thioester hydrolase	0.136813	1.07567
Nono	Non-POU domain-containing octamer-binding protein	-0.0857242	1.07513
Cndp2	Cytosolic non-specific dipeptidase	-0.057261	1.07383
Ufm1	Ubiquitin-fold modifier 1	-0.126512	1.0729
Yae1d1	Yae1_N domain-containing protein	-0.216767	1.07167
Atp5f1b	ATP synthase subunit beta, mitochondrial	0.106859	1.07106
Aamp	WD_REPEATS_REGION domain-containing protein	-0.158198	1.0686
Fam207a	Protein FAM207A	-0.313875	1.06825
Serhl	Serine hydrolase-like protein	0.120087	1.06793
C8b	Complement component C8 beta chain	-0.350691	1.06742
Cdo1	Cysteine dioxygenase type 1	0.616688	1.06704
Hsd17b8	Estradiol 17-beta-dehydrogenase 8	0.094222	1.0666
Eif4a1	Eukaryotic initiation factor 4A-I	-0.126436	1.06548
Stim1	Stromal interaction molecule 1	-0.730814	1.06421
Col6a3	Collagen, type VI, alpha 3	-0.412843	1.0642
Hsd3b7	3 beta-hydroxysteroid dehydrogenase type 7	0.249479	1.06412
Hdlbp	Vigilin	-0.0706686	1.06408
Pxmp2	Peroxisomal membrane protein 2	0.312697	1.06309
Sult1b1	Sulfotransferase family cytosolic 1B member 1	0.183906	1.06292
Pecr	Peroxisomal trans-2-enoyl-CoA reductase	0.245665	1.06124
Coq6	Ubiquinone biosynthesis monooxygenase COQ6, mitochondrial	0.0671972	1.06105
Chdh	Choline dehydrogenase, mitochondrial	0.0944346	1.06005
Bdh1	D-beta-hydroxybutyrate dehydrogenase, mitochondrial	0.180546	1.05732
Serpinc1	Antithrombin-III	0.0681905	1.05556
Col6a1	Collagen alpha-1(VI) chain	-0.366021	1.05483
Gstm6	Glutathione S-transferase Mu 6	-0.198333	1.05451
Rps12	40S ribosomal protein S12	-0.124187	1.05367
Ddx3x	ATP-dependent RNA helicase DDX3X	-0.103075	1.05211
Akr1b7	Aldo-keto reductase family 1 member B7	0.343354	1.05154
Timm50	Mitochondrial import inner membrane translocase subunit TIM50	0.120476	1.05087
Gstm7	Glutathione S-transferase Mu 7	-0.185787	1.05072
Ndufv1	NADH dehydrogenase [ubiquinone] flavoprotein 1, mitochondrial	0.0331612	1.05072
Gm6665	GST N-terminal domain-containing protein	-0.211946	1.05021
Maoa	Amine oxidase [flavin-containing] A	0.420069	1.05011
Nelfe	Negative elongation factor E	-0.289813	1.04904
Ndufa12	NADH dehydrogenase [ubiquinone] 1 alpha subcomplex subunit 12	0.0594282	1.04844
Mnat1	CDK-activating kinase assembly factor MAT1	-0.134328	1.0476
Cyp4a12b	Cytochrome P450, family 4, subfamily a, polypeptide 12B	-0.46637	1.04627
Ube2r2	Ubiquitin-conjugating enzyme E2 R2	-0.0841659	1.04608
Gart	Trifunctional purine biosynthetic protein adenosine-3	-0.0791053	1.04598
Impdh2	Inosine-5'-monophosphate dehydrogenase 2	-0.0609246	1.04568
Lrpprc	Leucine-rich PPR motif-containing protein, mitochondrial	-0.115082	1.04555
Gpld1	Phosphatidylinositol-glycan-specific phospholipase D	0.0959766	1.04533
Araf	Serine/threonine-protein kinase A-Raf	-0.24241	1.04438
Braf	Serine/threonine-protein kinase B-raf	-0.24241	1.04438
Raf1	RAF proto-oncogene serine/threonine-protein kinase	-0.24241	1.04438
Txndc12	Thioredoxin domain-containing protein 12	-0.143818	1.04389
Dut	dUTPase domain-containing protein	-0.172062	1.04372
D1Pas1	Putative ATP-dependent RNA helicase Pl10	-0.105474	1.04366
Dhrs4	Dehydrogenase/reductase SDR family member 4	-0.0842073	1.04314
Smc6	Structural maintenance of chromosomes protein 6	0.249175	1.04172
Cnot7	CCR4-NOT transcription complex subunit 7	0.199371	1.03986
Ccdc50	Coiled-coil domain-containing protein 50	-0.226959	1.03914
Pla2g6	85/88 kDa calcium-independent phospholipase A2	-0.278428	1.03909
Enpp4	Bis(5'-adenosyl)-triphosphatase enpp4	0.210802	1.03897
Napa	Alpha-soluble NSF attachment protein	-0.130168	1.03874
Rdx	Radixin	0.0760908	1.03838
Ppia	Peptidyl-prolyl cis-trans isomerase A	-0.148109	1.03771
Keg1	Glycine N-acyltransferase-like protein Keg1	-0.287569	1.03686
Akr1c13	Aldo-keto reductase family 1 member C13	-0.127531	1.03658
Eif1a	Eukaryotic translation initiation factor 1A	-0.144466	1.03463
Phactr4	Phosphatase and actin regulator 4	0.349692	1.03433
Dhcr24	Delta(24)-sterol reductase	0.560806	1.03327
Jpt2	Jupiter microtubule associated homolog 2	-0.243847	1.03314
Coro1b	Coronin-1B	0.0532062	1.0315
Fbp1	Fructose-1,6-bisphosphatase 1	0.153005	1.02973
Ndufb7	NADH dehydrogenase [ubiquinone] 1 beta subcomplex subunit 7	0.217899	1.02946
Hpgd	15-hydroxyprostaglandin dehydrogenase [NAD(+)]	0.341181	1.0284
Aqp1	Aquaporin-1	0.367194	1.02733
Dpyd	Dihydropyrimidine dehydrogenase [NADP(+)]	0.374124	1.02678
Lrrc40	Leucine-rich repeat-containing protein 40	0.363011	1.02659
Fmo1	Dimethylaniline monooxygenase [N-oxide-forming] 1	0.417117	1.02612
Cald1	Caldesmon 1	-0.198883	1.02576
Acot2	Acyl-coenzyme A thioesterase 2, mitochondrial	0.431218	1.02555
Optn	Optineurin	-0.101067	1.02481
Cat	Catalase	0.0698763	1.02389
Vti1b	Vesicle transport through interaction with t-SNAREs homolog 1B	0.34388	1.02191
Fkbp1a	Peptidyl-prolyl cis-trans isomerase FKBP1A	-0.162683	1.02167
Acot13	Acyl-coenzyme A thioesterase 13	0.215324	1.02142
Pfdn5	Prefoldin subunit 5	-0.22809	1.02131
Cbr4	Carbonyl reductase family member 4	0.101519	1.0208
Cryzl2	Quinone oxidoreductase-like protein 2	0.141977	1.02042
Tpp2	Tripeptidyl-peptidase 2	-0.187746	1.01848
Ethe1	Persulfide dioxygenase ETHE1, mitochondrial	0.250895	1.01802
Mospd2	Motile sperm domain-containing protein 2	0.301342	1.01776
Rpl36	60S ribosomal protein L36	-0.127727	1.01743
Afdn	Afadin	0.161533	1.01399
Phykpl	5-phosphohydroxy-L-lysine phospho-lyase	0.200109	1.01264
Prdx6	Peroxiredoxin-6	0.106451	1.01258
Pole3	DNA polymerase epsilon subunit 3	-0.395518	1.01249
Glul	Glutamine synthetase	0.31446	1.01215
Nucks1	Nuclear ubiquitous casein and cyclin-dependent kinase substrate 1	-0.516881	1.01213
Cdkn1b	Cyclin-dependent kinase inhibitor 1B	-0.440238	1.01168
Lama4	Laminin subunit alpha-4	-0.320828	1.01109
Pdia3	Protein disulfide-isomerase A3	-0.127081	1.00891
Nefm	Neurofilament medium polypeptide	-0.265484	1.00591
Nefh	Neurofilament heavy polypeptide	-0.265484	1.00591
Nefl	Neurofilament light polypeptide	-0.264707	1.00514
Hint1	Histidine triad nucleotide-binding protein 1	-0.16415	1.00439
Akap9	A-kinase anchor protein 9	0.33729	1.00434
Coq9	Ubiquinone biosynthesis protein COQ9, mitochondrial	0.155121	1.00398
Mdh1	Malate dehydrogenase, cytoplasmic	0.0984923	1.00371
Ina	Alpha-internexin	-0.263991	1.00347
Pfdn6	Prefoldin subunit 6	-0.170907	1.00313
Iars2	Isoleucine--tRNA ligase, mitochondrial	0.123493	1.00193
Rps15	40S ribosomal protein S15	-0.0958618	1.00155
Bbox1	Gamma-butyrobetaine dioxygenase	0.162726	0.999578
Swap70	Switch-associated protein 70	-0.315703	0.999024
Slc25a21	Mitochondrial 2-oxodicarboxylate carrier	0.200997	0.998982
Safb2	Scaffold attachment factor B2	0.155353	0.99713
Ebna1bp2	Probable rRNA-processing protein EBP2	-0.123212	0.996217
Adi1	1,2-dihydroxy-3-keto-5-methylthiopentene dioxygenase	-0.0928574	0.9954
	(Bos taurus) Complement C3 precursor	0.351396	0.99226
Pex14	Peroxisomal membrane protein PEX14	0.171395	0.991355
Tango2	Transport and Golgi organization 2 homolog	0.127549	0.990768
Parp14	Protein mono-ADP-ribosyltransferase PARP14	-0.284054	0.98931
Map7	Ensconsin	-0.160333	0.988925
Rtcb	tRNA-splicing ligase RtcB homolog	-0.0658541	0.988063
Psmd4	26S proteasome non-ATPase regulatory subunit 4	0.0711121	0.987654
Fgfrl1	Fibroblast growth factor receptor-like 1	0.249999	0.987556
Rab14	Ras-related protein Rab-14	0.217273	0.986808
Dlst	Dihydrolipoyllysine-residue succinyltransferase component of 2-oxoglutarate dehydrogenase complex, mitochondrial	0.127513	0.986629
Eif2b3	NTP_transferase domain-containing protein	-0.0553849	0.985712
Gm5039	S1-like domain-containing protein	-0.184098	0.984716
Gm2016	S1-like domain-containing protein	-0.184098	0.984716
Gm8332	S1-like domain-containing protein	-0.184098	0.984716
Gm2035	S1-like domain-containing protein	-0.184098	0.984716
Gm5788	S1-like domain-containing protein	-0.184098	0.984716
Gm21936	S1-like domain-containing protein	-0.184098	0.984716
Eif2b4	Translation initiation factor eIF-2B subunit delta	-0.156822	0.984634
Ndufaf3	NADH dehydrogenase [ubiquinone] 1 alpha subcomplex assembly factor 3	0.0865921	0.984066
Chmp4b	Charged multivesicular body protein 4b	-0.0888002	0.983978
Gm15013	40S ribosomal protein S4	-0.147317	0.98351
Me1	NADP-dependent malic enzyme	-0.423152	0.98265
Sult1a1	Sulfotransferase 1A1	0.491226	0.980904
Por	NADPH--cytochrome P450 reductase	0.418605	0.980646
Epb41l5	Band 4.1-like protein 5	-0.28562	0.979651
Chchd2	Coiled-coil-helix-coiled-coil-helix domain-containing protein 2	0.239189	0.978641
Zbed5	MCG130675	0.239189	0.978641
Rnf114	E3 ubiquitin-protein ligase RNF114	-0.0864385	0.974415
	owl|P20029| 78 KD GLUCOSE REGULATED PROTEIN PRECURSOR (GRP 78) (IMMUNOGLOBULIN...	-0.15265	0.974036
	owl|P06761| 78 KD GLUCOSE REGULATED PROTEIN PRECURSOR (GRP 78) (IMMUNOGLOBULIN...	-0.15265	0.974036
Hspa5	Endoplasmic reticulum chaperone BiP	-0.15265	0.974036
Isg15	Ubiquitin-like protein ISG15	-0.209404	0.97389
Pgls	6-phosphogluconolactonase	-0.100327	0.972841
Etfa	Electron transfer flavoprotein subunit alpha, mitochondrial	0.119251	0.972647
Pdk1	[Pyruvate dehydrogenase (acetyl-transferring)] kinase isozyme 1, mitochondrial	0.166709	0.972155
Ddx4	ATP-dependent RNA helicase DDX4	-0.0955127	0.971676
S100a6	Protein S100-A6	-0.477691	0.969991
Rpl21	60S ribosomal protein L21	-0.124264	0.969137
Gpd1l	Glycerol-3-phosphate dehydrogenase 1-like protein	-0.217419	0.968924
Pdap1	28 kDa heat- and acid-stable phosphoprotein	-0.071167	0.968464
Actn1	Alpha-actinin-1	-0.130041	0.965121
Mrc1	Macrophage mannose receptor 1	0.233041	0.965058
Bloc1s2	Biogenesis of lysosome-related organelles complex 1 subunit 2	-0.225534	0.96411
Nudcd1	NudC domain-containing protein 1	-0.145478	0.963115
Cct2	T-complex protein 1 subunit beta	-0.0442961	0.962791
Orm2	Alpha-1-acid glycoprotein 2	0.857543	0.961838
Col11a1	Collagen alpha-1(XI) chain	-0.127844	0.96031
Col5a1	Collagen alpha-1(V) chain	-0.127844	0.96031
Mtch2	Mitochondrial carrier homolog 2	0.234742	0.95961
Chmp2a	Charged multivesicular body protein 2a	0.206013	0.958145
	owl|P07823| 78 KD GLUCOSE REGULATED PROTEIN PRECURSOR (GRP 78) (IMMUNOGLOBULIN...	-0.151201	0.956109
Tagln	Transgelin	-0.610753	0.955555
Rgn	Regucalcin	0.174193	0.95383
Kmo	Kynurenine 3-monooxygenase	0.450441	0.952097
Abcf3	ATP-binding cassette sub-family F member 3	-0.171848	0.951796
Adap2	Arf-GAP with dual PH domain-containing protein 2	0.12946	0.950933
Rbm22	Pre-mRNA-splicing factor RBM22	-0.129295	0.949638
Ndrg2	Protein NDRG2	0.0887152	0.94935
Dcn	Decorin	-0.481861	0.947902
Ndufs4	NADH dehydrogenase [ubiquinone] iron-sulfur protein 4, mitochondrial	0.0980746	0.947852
Kifbp	KIF-binding protein	-0.249915	0.947649
Larp4	La-related protein 4	-0.15445	0.946381
Ctbs	Di-N-acetylchitobiase	-0.137602	0.944554
Lrfn4	Leucine-rich repeat and fibronectin type-III domain-containing protein 4	-0.401477	0.94181
Cpq	Carboxypeptidase Q	-0.224318	0.941169
P4hb	Protein disulfide-isomerase	0.0873726	0.940909
Fus	RNA-binding protein FUS	-0.154453	0.940665
Ero1a	ERO1-like protein alpha	-0.226466	0.940115
Bid	BH3-interacting domain death agonist	-0.0903354	0.938299
Pin4	Peptidyl-prolyl cis-trans isomerase NIMA-interacting 4	-0.157465	0.936974
Metap1	Methionine aminopeptidase 1	-0.0864748	0.935638
Pdlim3	PDZ and LIM domain protein 3	-0.375824	0.934911
Papss1	Bifunctional 3'-phosphoadenosine 5'-phosphosulfate synthase 1	0.321737	0.933582
Prdx3	Thioredoxin-dependent peroxide reductase, mitochondrial	0.147195	0.93274
Casp7	Caspase-7	0.142267	0.931595
Amdhd1	Probable imidazolonepropionase	0.220294	0.930635
Pcbd2	Pterin-4-alpha-carbinolamine dehydratase 2	0.206478	0.929993
Twistnb	DNA-directed RNA polymerase I subunit RPA43	-0.221459	0.929739
Clint1	Clathrin interactor 1	0.0678705	0.92891
	owl|P11021| 78 KD GLUCOSE REGULATED PROTEIN PRECURSOR (GRP 78) (IMMUNOGLOBULIN...	-0.149	0.928069
Ppp4c	Serine/threonine-protein phosphatase 4 catalytic subunit	-0.128054	0.927473
Tufm	Elongation factor Tu, mitochondrial	0.102532	0.92714
Rpl12	60S ribosomal protein L12	-0.0825163	0.926126
Pdk2	[Pyruvate dehydrogenase (acetyl-transferring)] kinase isozyme 2, mitochondrial	0.223679	0.925084
Mgmt	Methylated-DNA--protein-cysteine methyltransferase	0.194001	0.924896
Acox2	Peroxisomal acyl-coenzyme A oxidase 2	-0.175922	0.924518
	(Bos taurus) Inter-alpha (Globulin) inhibitor H4	0.517491	0.924495
Eif2s1	Eukaryotic translation initiation factor 2 subunit 1	-0.108066	0.924404
Usp10	Ubiquitin carboxyl-terminal hydrolase 10	-0.112328	0.924212
Hspd1	60 kDa heat shock protein, mitochondrial	0.10632	0.923568
Atp5me	ATP synthase subunit e, mitochondrial	-0.336858	0.92212
Lztfl1	Leucine zipper transcription factor-like protein 1	-0.143814	0.920904
Mvk	Mevalonate kinase	0.318208	0.919807
C3	Complement C3	0.309246	0.917462
S100a11	Protein S100-A11	-0.37207	0.917205
Rbm14	RNA-binding protein 14	-0.0739039	0.916737
Itih4	Inter alpha-trypsin inhibitor, heavy chain 4	0.487633	0.916194
Lrrc57	Leucine-rich repeat-containing protein 57	0.148744	0.914896
Wbp11	WW domain-binding protein 11	-0.265931	0.911779
Nek9	Serine/threonine-protein kinase Nek9	-0.146782	0.911467
H2-Q10	H-2 class I histocompatibility antigen, Q10 alpha chain	0.136938	0.910338
Polr2c	DNA-directed RNA polymerase II subunit RPB3	-0.242283	0.908844
Ddah1	N(G),N(G)-dimethylarginine dimethylaminohydrolase 1	0.253457	0.907348
Tor1a	Torsin-1A	-0.13297	0.907304
Bche	Cholinesterase	0.184344	0.906948
Srp14	Signal recognition particle 14 kDa protein	-0.0957403	0.906792
Ppp6r1	Serine/threonine-protein phosphatase 6 regulatory subunit 1	-0.152534	0.905942
Actn3	Alpha-actinin-3	-0.126996	0.90539
Pla2g15	Group XV phospholipase A2	-0.15088	0.905163
Chmp1a	Charged multivesicular body protein 1a	-0.133581	0.904005
Mpdz	Multiple PDZ domain protein	-0.0568116	0.903967
Col14a1	Collagen alpha-1(XIV) chain	-0.183763	0.902635
Hsd17b10	3-hydroxyacyl-CoA dehydrogenase type-2	0.248201	0.902558
Serpina3n	Serine protease inhibitor A3N	-0.44988	0.902282
Serpina3g	Serine protease inhibitor A3G	-0.44988	0.902282
Serpina3c	Serine protease inhibitor A3C	-0.470174	0.899729
Nme2	Nucleoside diphosphate kinase B	-0.111726	0.899343
Eif5	Eukaryotic translation initiation factor 5	-0.0775967	0.89932
Aacs	Acetoacetyl-CoA synthetase	-0.358134	0.898704
Eif4b	Eukaryotic translation initiation factor 4B	-0.0916062	0.898252
Lancl1	Glutathione S-transferase LANCL1	-0.18614	0.898025
Kng1	Kininogen-1	0.146273	0.897265
Rps4x	40S ribosomal protein S4, X isoform	-0.143552	0.897263
Mbl1	Mannose-binding protein A	-0.202805	0.896593
Rbm3	RNA-binding protein 3	-0.393426	0.896347
Ndufb8	NADH dehydrogenase [ubiquinone] 1 beta subcomplex subunit 8, mitochondrial	0.0652447	0.89594
Mrpl30	39S ribosomal protein L30, mitochondrial	0.129879	0.895439
Ndufs1	NADH-ubiquinone oxidoreductase 75 kDa subunit, mitochondrial	0.057048	0.893841
Col6a2	Collagen alpha-2(VI) chain	-0.339223	0.893793
Rrp9	U3 small nucleolar RNA-interacting protein 2	-0.170678	0.892854
Cpt1a	Carnitine O-palmitoyltransferase 1, liver isoform	0.410574	0.890591
Ces1f	Carboxylesterase 1F	-0.13157	0.890485
Ppa1	Inorganic pyrophosphatase	0.0945044	0.890473
Ruvbl1	RuvB-like 1	-0.0583541	0.889128
Stmn1	Stathmin	-0.286202	0.886482
Btd	Biotinidase	-0.0949606	0.883209
Eef2	Elongation factor 2	-0.0979065	0.882469
Kdm7a	Lysine-specific demethylase 7A	-0.0778861	0.882088
Phf2	Lysine-specific demethylase PHF2	-0.0778861	0.882088
Kpna2	Importin subunit alpha-1	-0.151656	0.880979
Irgq	Immunity-related GTPase family Q protein	-0.0884289	0.880916
Sri	Sorcin	-0.155552	0.880174
Mtfp1	Mitochondrial fission process protein 1	0.108864	0.879952
Cdkn2aip	CDKN2A-interacting protein	0.231717	0.879587
Pcmt1	Protein-L-isoaspartate(D-aspartate) O-methyltransferase	-0.0859384	0.876595
Pdzk1	Na(+)/H(+) exchange regulatory cofactor NHE-RF3	-0.154404	0.87655
Col4a5	Collagen IV NC1 domain-containing protein	-0.176767	0.876531
Col4a1	Collagen alpha-1(IV) chain	-0.176767	0.876531
Gm12728	Peptidyl-prolyl cis-trans isomerase	-0.162294	0.876523
Ddah2	N(G),N(G)-dimethylarginine dimethylaminohydrolase 2	0.223897	0.87449
Pkm	Pyruvate kinase PKM	-0.146548	0.874464
Cyp2c29	Cytochrome P450 2C29	0.265243	0.873936
Plrg1	Pleiotropic regulator 1	-0.267269	0.873845
Gvin1	Interferon-induced very large GTPase 1	0.174732	0.873579
Man2b1	Lysosomal alpha-mannosidase	-0.118604	0.872499
Cbwd1	COBW domain-containing protein 1	-0.0867232	0.872241
Mapre2	Microtubule-associated protein RP/EB family member 2	-0.125938	0.871774
Gcdh	Glutaryl-CoA dehydrogenase, mitochondrial	0.129485	0.871453
Glud1	Glutamate dehydrogenase 1, mitochondrial	0.0965261	0.870011
Micos13	MICOS complex subunit MIC13	0.087422	0.868855
Lamp2	Lysosome-associated membrane glycoprotein 2	0.129115	0.867736
Phb2	Prohibitin-2	0.081516	0.867162
Uchl3	Ubiquitin carboxyl-terminal hydrolase isozyme L3	-0.121135	0.86712
Tppp	Tubulin polymerization-promoting protein	-0.149832	0.866255
Mup3	Major urinary protein 3	-0.379377	0.866097
Cops4	COP9 signalosome complex subunit 4	-0.0565626	0.865862
Msrb2	Methionine-R-sulfoxide reductase B2, mitochondrial	-0.214062	0.864137
Rnaseh2c	Ribonuclease H2 subunit C	0.413132	0.863848
Tas1r2	Taste receptor type 1 member 2	0.105287	0.862775
Akap12	A-kinase anchor protein 12	0.611591	0.862606
Col1a2	Collagen alpha-2(I) chain	-0.501189	0.862447
Mrpl13	39S ribosomal protein L13, mitochondrial	0.0710418	0.861891
Bag3	BAG family molecular chaperone regulator 3	-0.121567	0.861597
Dusp23	Dual specificity protein phosphatase 23	-0.0645562	0.860291
Casp3	Caspase-3	-0.193109	0.858923
Pcnt	Pericentrin	0.880188	0.857858
Rps3a	40S ribosomal protein S3a	-0.119835	0.85754
Trim14	Tripartite motif-containing protein 14	0.314128	0.857067
Clpb	Caseinolytic peptidase B protein homolog	0.143188	0.856395
Rpl22l1	60S ribosomal protein L22-like 1	-0.356183	0.855455
Prkacb	cAMP-dependent protein kinase catalytic subunit beta	0.174839	0.855005
Ndufb10	NADH dehydrogenase [ubiquinone] 1 beta subcomplex subunit 10	0.100622	0.85486
Ciao3	Cytosolic iron-sulfur assembly component 3	-0.119178	0.854176
Pls1	Plastin-1	0.114283	0.853639
	owl|P34935| 78 KD GLUCOSE REGULATED PROTEIN (GRP 78) (IMMUNOGLOBULIN HEAVY...	-0.153364	0.853009
Smarca5	SWI/SNF-related matrix-associated actin-dependent regulator of chromatin subfamily A member 5	-0.2724	0.852706
Rae1	mRNA export factor	-0.0682166	0.851469
Neu1	Sialidase-1	-0.156987	0.849285
Cenpv	Centromere protein V	0.182257	0.849246
Ptpn6	Tyrosine-protein phosphatase non-receptor type 6	0.217611	0.848406
Tent4a	Terminal nucleotidyltransferase 4A	0.332588	0.846953
Skp1	S-phase kinase-associated protein 1	-0.0914316	0.846762
Csrp3	Cysteine and glycine-rich protein 3	0.229776	0.846219
Crtc2	CREB-regulated transcription coactivator 2	0.284794	0.846029
Ssu72	RNA polymerase II subunit A C-terminal domain phosphatase SSU72	-0.1513	0.845897
Lypla2	Acyl-protein thioesterase 2	-0.106608	0.845866
Cyp3a13	Cytochrome P450 3A13	0.408694	0.845859
Sf3b5	Splicing factor 3B subunit 5	-0.332282	0.845462
Blvrb	Flavin reductase (NADPH)	-0.209802	0.844129
Gstm2	Glutathione S-transferase Mu 2	-0.158551	0.844083
Mpp6	MAGUK p55 subfamily member 6	-0.141281	0.844041
Spats2	Spermatogenesis-associated serine-rich protein 2	-0.186995	0.843216
Larp1	La-related protein 1	-0.0909368	0.842423
Des	Desmin	-0.119718	0.841688
Actn4	Alpha-actinin-4	-0.120674	0.841499
Ugt1a1	UDP-glucuronosyltransferase 1-1	0.35883	0.841173
Fabp1	Fatty acid-binding protein, liver	-0.316458	0.840362
Ctsh	Pro-cathepsin H	-0.134352	0.839786
Hnrnpc	Heterogeneous nuclear ribonucleoproteins C1/C2	-0.0847047	0.838287
Septin7	Septin-7	-0.0768495	0.838179
Alkbh3	Alpha-ketoglutarate-dependent dioxygenase alkB homolog 3	0.0539306	0.837756
Ddx19b	DEAD (Asp-Glu-Ala-Asp) box polypeptide 19b	-0.0714557	0.836784
Ddx19a	ATP-dependent RNA helicase DDX19A	-0.0714557	0.836784
	Bovine glutamate dehydrogenase 1, mitochondrial precursor (E.C. 1.4.1.3)	0.0908303	0.836303
Rbms3	RNA-binding motif, single-stranded-interacting protein 3	-0.128506	0.834344
Rbms1	RNA-binding motif, single-stranded-interacting protein 1	-0.128506	0.834344
Vim	Vimentin	-0.212596	0.833857
Gstm5	Glutathione S-transferase Mu 5	-0.244157	0.833373
Pml	Protein PML	0.152244	0.832412
Nutf2	Nuclear transport factor 2	-0.0412674	0.832098
Qprt	Nicotinate-nucleotide pyrophosphorylase [carboxylating]	-0.0982876	0.832036
Eloc	Elongin-C	-0.0989489	0.830486
Slc25a15	Mitochondrial ornithine transporter 1	0.449769	0.83042
Hsd11b1	Corticosteroid 11-beta-dehydrogenase isozyme 1	0.278136	0.830277
Vps51	Vacuolar protein sorting-associated protein 51 homolog	0.159102	0.829573
Rpl29	60S ribosomal protein L29	-0.12828	0.829091
H2-T23	H-2 class I histocompatibility antigen, D-37 alpha chain	0.107496	0.827885
Asns	Asparagine synthetase [glutamine-hydrolyzing]	-0.587614	0.825577
Mavs	Mitochondrial antiviral-signaling protein	0.150905	0.825244
Eci1	Enoyl-CoA delta isomerase 1, mitochondrial	0.146353	0.822913
Mta2	Metastasis-associated protein MTA2	-0.105119	0.822614
Uba3	NEDD8-activating enzyme E1 catalytic subunit	-0.0938338	0.821799
Hadhb	Trifunctional enzyme subunit beta, mitochondrial	0.107	0.821474
Rpl39	60S ribosomal protein L39	-0.189239	0.821209
Rpl32	60S ribosomal protein L32	-0.15185	0.819366
Bin1	Myc box-dependent-interacting protein 1	-0.140743	0.819171
Pgd	6-phosphogluconate dehydrogenase, decarboxylating	-0.13975	0.818768
Akr1b8	Aldose reductase-related protein 2	0.130365	0.818284
U2af2	Splicing factor U2AF 65 kDa subunit	-0.064828	0.815898
Prelp	Prolargin	-0.196548	0.815698
Igfbp4	Insulin-like growth factor-binding protein 4	-0.163851	0.814672
Fn3krp	Ketosamine-3-kinase	0.0765766	0.813912
Gatb	Glutamyl-tRNA(Gln) amidotransferase subunit B, mitochondrial	0.157021	0.813531
Tbc1d17	TBC1 domain family member 17	0.182607	0.812177
Tcp1	T-complex protein 1 subunit alpha	-0.0745027	0.811096
Ak4	Adenylate kinase 4, mitochondrial	0.109698	0.810505
Kpna1	Importin subunit alpha-5	-0.0788964	0.810427
Mcu	Calcium uniporter protein, mitochondrial	0.226045	0.809856
Sltm	SAFB-like transcription modulator	-0.214272	0.809261
Ece1	Endothelin-converting enzyme 1	0.1834	0.809152
Ugt3a2	UDP-glucuronosyltransferase 3A2	0.335509	0.807524
Srr	Serine racemase	0.159484	0.807471
Eps15l1	Epidermal growth factor receptor substrate 15-like 1	0.134714	0.807453
Psme2	Proteasome activator complex subunit 2	0.118271	0.807407
Mycbp	c-Myc-binding protein	-0.209737	0.807194
Clu	Clusterin	0.164715	0.806183
Atp1b1	Sodium/potassium-transporting ATPase subunit beta-1	-0.178035	0.806156
M6pr	Cation-dependent mannose-6-phosphate receptor	0.320018	0.805536
Auh	Methylglutaconyl-CoA hydratase, mitochondrial	0.0400091	0.805276
Ttc19	Tetratricopeptide repeat protein 19, mitochondrial	0.367936	0.805091
Gcsh	Glycine cleavage system H protein, mitochondrial	0.09859	0.804595
Psmd8	26S proteasome non-ATPase regulatory subunit 8	0.0764602	0.803889
Rmdn2	Regulator of microtubule dynamics protein 2	0.277146	0.803599
Naglu	Alpha-N-acetylglucosaminidase	-0.129365	0.803207
Creld1	Protein disulfide isomerase Creld1	-0.197333	0.802271
Stard4	StAR-related lipid transfer protein 4	0.108698	0.800173
Cyp2d40	Cytochrome P450, family 2, subfamily d, polypeptide 40	0.251619	0.798067
Slmap	Sarcolemmal membrane-associated protein	0.118455	0.797692
Syap1	Synapse-associated protein 1	0.140041	0.797667
Cyp2d9	Cytochrome P450 2D9	-0.277836	0.79751
Pipox	Peroxisomal sarcosine oxidase	0.0910341	0.796851
C1qbp	Complement component 1 Q subcomponent-binding protein, mitochondrial	0.178413	0.796541
Gch1	GTP cyclohydrolase 1	0.224563	0.79623
Ufc1	Ubiquitin-fold modifier-conjugating enzyme 1	-0.0600241	0.796226
Slc27a5	Bile acyl-CoA synthetase	0.39769	0.795601
Acot1	Acyl-coenzyme A thioesterase 1	0.366499	0.79548
Gspt1	Eukaryotic peptide chain release factor GTP-binding subunit ERF3A	-0.0770728	0.795358
Prdx6b	Thioredoxin domain-containing protein	0.172338	0.793183
Sfpq	Splicing factor, proline- and glutamine-rich	-0.0794734	0.791862
Eif5a2	Eukaryotic translation initiation factor 5A-2	-0.0681363	0.790503
Eci2	Enoyl-CoA delta isomerase 2, mitochondrial	0.0985432	0.789852
Gpi	Glucose-6-phosphate isomerase	-0.156982	0.789749
Stard10	START domain-containing protein 10	0.0813421	0.787686
Cops6	COP9 signalosome complex subunit 6	-0.121452	0.787509
Gm6525	MCG18090	-0.188365	0.787431
Galns	N-acetylgalactosamine-6-sulfatase	-0.132924	0.787131
Pcbp1	Poly(rC)-binding protein 1	-0.0585797	0.78708
Atp5mpl	ATP synthase subunit ATP5MPL, mitochondrial	0.100098	0.786982
Smarca2	Probable global transcription activator SNF2L2	-0.143132	0.786222
Ftl2	Ferritin light chain 2	-0.300407	0.786095
Cct8	T-complex protein 1 subunit theta	-0.0533689	0.785803
Rps11	40S ribosomal protein S11	-0.159111	0.784874
Idh3b	Isocitrate dehydrogenase [NAD] subunit, mitochondrial	0.160578	0.784474
Nasp	Nuclear autoantigenic sperm protein	-0.218802	0.784444
Vcl	Vinculin	-0.077678	0.784435
Fbll1	rRNA/tRNA 2'-O-methyltransferase fibrillarin-like protein 1	-0.229044	0.78422
Ttll12	Tubulin--tyrosine ligase-like protein 12	-0.101463	0.78336
Stk26	Serine/threonine-protein kinase 26	-0.121489	0.782026
Stk25	Serine/threonine-protein kinase 25	-0.121489	0.782026
G6pdx	Glucose-6-phosphate 1-dehydrogenase X	-0.14913	0.781002
Cryz	Quinone oxidoreductase	0.136702	0.77825
Rps16	40S ribosomal protein S16	-0.140685	0.778096
Rbmx	RNA-binding motif protein, X chromosome	-0.0717054	0.777841
Taldo1	Transaldolase	-0.0425265	0.777701
	(Bos taurus) similar to Fibrinogen beta chain precursor	0.15287	0.777486
Opa1	Dynamin-like 120 kDa protein, mitochondrial	0.0856358	0.777385
Rbx1	E3 ubiquitin-protein ligase RBX1	-0.521411	0.77672
Cyp2c39	Cytochrome P450 2C39	0.225543	0.776534
Cyp4a14	Cytochrome P450 4A14	0.277115	0.775644
Iyd	Iodotyrosine deiodinase 1	0.383038	0.775175
Cad	CAD protein	0.195357	0.774794
Ces1	Liver carboxylesterase 1	0.181815	0.772897
Srsf3	Serine/arginine-rich splicing factor 3	-0.0636717	0.772573
Nudt19	Nucleoside diphosphate-linked moiety X motif 19	0.133576	0.772388
Spag7	Sperm-associated antigen 7	-0.114537	0.771764
Crot	Peroxisomal carnitine O-octanoyltransferase	0.191863	0.771472
Idh3g	Isocitrate dehydrogenase [NAD] subunit gamma 1, mitochondrial	0.133634	0.770565
Mdh2	Malate dehydrogenase, mitochondrial	0.0535913	0.769362
Dcxr	L-xylulose reductase	0.149302	0.768833
Ugt3a1	UDP-glucuronosyltransferase 3A1	0.336212	0.767083
Sfswap	Splicing factor, suppressor of white-apricot homolog	0.281505	0.767069
Myg1	UPF0160 protein MYG1, mitochondrial	-0.0885883	0.766419
Anxa3	Annexin A3	-0.138684	0.765799
Nanp	N-acylneuraminate-9-phosphatase	-0.119689	0.765677
Tha1	Beta_elim_lyase domain-containing protein	0.156722	0.764758
Ociad1	OCIA domain-containing protein 1	0.07756	0.764449
Crk	Adapter molecule crk	0.0917254	0.763414
Lamtor2	Ragulator complex protein LAMTOR2	-0.152002	0.76227
Psmb2	Proteasome subunit beta type-2	-0.0701299	0.762213
Serbp1	Plasminogen activator inhibitor 1 RNA-binding protein	-0.0967772	0.760053
Cpsf6	Cleavage and polyadenylation specificity factor subunit 6	-0.120379	0.759394
Ddc	Aromatic-L-amino-acid decarboxylase	-0.122902	0.758464
Got2	Aspartate aminotransferase, mitochondrial	0.11556	0.75818
Adk	Adenosine kinase	0.149223	0.757957
Arpc1a	Actin-related protein 2/3 complex subunit 1A	0.145707	0.757763
Ccdc167	Coiled-coil domain-containing protein 167	-0.264408	0.757748
Bclaf1	Bcl-2-associated transcription factor 1	0.430439	0.756182
Prpf4b	Serine/threonine-protein kinase PRP4 homolog	-0.268782	0.755972
Hp	Haptoglobin	0.56097	0.75558
Sptan1	Spectrin alpha chain, non-erythrocytic 1	0.0710962	0.75552
Uchl4	Ubiquitin carboxyl-terminal hydrolase isozyme L4	-0.123466	0.754929
	no description	-0.123466	0.754929
Dnm1	Dynamin-1	-0.10357	0.754655
Cyct	Cytochrome c, testis-specific	0.0650955	0.754453
Mipep	Mitochondrial intermediate peptidase	0.133108	0.753955
Tpd52	Tumor protein D52	-0.110352	0.752999
Commd6	COMM domain-containing protein 6	-0.121314	0.751843
Fth1	Ferritin heavy chain	-0.43646	0.74994
Cct5	T-complex protein 1 subunit epsilon	-0.0411321	0.749745
Ndufs6	NADH dehydrogenase [ubiquinone] iron-sulfur protein 6, mitochondrial	-0.247111	0.747794
Actn2	Alpha-actinin-2	-0.145687	0.747495
Snd1	Staphylococcal nuclease domain-containing protein 1	-0.0896452	0.747292
Hexa	Beta-hexosaminidase subunit alpha	0.122	0.747218
Mtnd2	NADH-ubiquinone oxidoreductase chain 2	0.344947	0.746761
Nadk2	NAD kinase 2, mitochondrial	0.107959	0.745729
Wbp2	WW domain-binding protein 2	-0.175534	0.745114
Selenos	Selenoprotein S	0.2636	0.744649
Uqcrq	Cytochrome b-c1 complex subunit 8	0.111199	0.744589
Ciao2a	Cytosolic iron-sulfur assembly component 2A	-0.232595	0.744534
Hnrnpm	Heterogeneous nuclear ribonucleoprotein M	-0.0654512	0.744241
Oxr1	Oxidation resistance protein 1	0.0672511	0.744188
Agt	Angiotensinogen	0.14418	0.744124
Ndufs3	NADH dehydrogenase [ubiquinone] iron-sulfur protein 3, mitochondrial	0.0661105	0.743367
Atox1	Copper transport protein ATOX1	-0.263699	0.743241
Set	Protein SET	-0.200176	0.743129
Tat	Tyrosine aminotransferase	-0.286251	0.743102
Ighg1	Ig gamma-1 chain C region, membrane-bound form	1.04791	0.74282
Osgep	Probable tRNA N6-adenosine threonylcarbamoyltransferase	-0.0924583	0.742736
Oxsm	3-oxoacyl-[acyl-carrier-protein] synthase, mitochondrial	0.133818	0.741651
Faf1	FAS-associated factor 1	-0.184949	0.74143
Snap47	Synaptosomal-associated protein 47	-0.116265	0.74057
Fxr2	Fragile X mental retardation syndrome-related protein 2	0.132991	0.739587
Shfl	Shiftless antiviral inhibitor of ribosomal frameshifting protein homolog	0.121161	0.739359
Khk	Ketohexokinase	0.167544	0.738873
Fhl1	Four and a half LIM domains protein 1	-0.671901	0.738227
Chchd3	MICOS complex subunit Mic19	0.128881	0.738112
S100a10	Protein S100-A10	-0.633524	0.73662
Gk2	Glycerol kinase 2	0.188572	0.736176
Bgn	Biglycan	-0.303446	0.735678
Ces2h	Carboxylic ester hydrolase	-0.276431	0.73507
Pacs2	Phosphofurin acidic cluster sorting protein 2	0.166105	0.734451
Pgk2	Phosphoglycerate kinase 2	-0.0632746	0.733558
Rpia	Ribose-5-phosphate isomerase	-0.0706715	0.73322
Cyp2d26	Cytochrome P450 2D26	0.27258	0.731343
Dtx3l	E3 ubiquitin-protein ligase DTX3L	0.116064	0.731074
Pank2	Pantothenate kinase 2	0.190339	0.730588
Clec4f	C-type lectin domain family 4 member F	0.196176	0.729819
Irgm1	Immunity-related GTPase family M protein 1	0.254157	0.72871
Xdh	Xanthine dehydrogenase/oxidase	0.148687	0.726349
Wars	Tryptophan--tRNA ligase, cytoplasmic	-0.109269	0.725951
H2-L	H-2 class I histocompatibility antigen, L-D alpha chain	0.116325	0.725433
Acbd5	Acyl-CoA-binding domain-containing protein 5	-0.115786	0.724331
Ank1	Ankyrin-1	-0.222412	0.723932
Sdf2l1	Stromal cell-derived factor 2-like protein 1	-0.251902	0.723861
Nudt21	Cleavage and polyadenylation specificity factor subunit 5	-0.100514	0.723615
Srsf5	Serine/arginine-rich splicing factor 5	-0.0840156	0.723178
Ugt2b1	UDP-glucuronosyltransferase	-0.276025	0.72303
Lrp1	Prolow-density lipoprotein receptor-related protein 1	0.112572	0.722008
Snx6	Sorting nexin-6	0.113128	0.720934
Pon3	Serum paraoxonase/lactonase 3	0.143149	0.720564
Gykl1	Glycerol kinase-like 1	0.173811	0.719988
Ap3m1	AP-3 complex subunit mu-1	0.150992	0.719428
Snf8	Vacuolar-sorting protein SNF8	0.091483	0.718896
C4bpa	C4b-binding protein	-0.370882	0.718751
Pgm1	Phosphoglucomutase-1	0.0598311	0.718696
Nnmt	Nicotinamide N-methyltransferase	0.514879	0.718211
Arpc5	Actin-related protein 2/3 complex subunit 5	-0.0701061	0.716682
Cox7a2	Cytochrome c oxidase subunit 7A2, mitochondrial	-0.143038	0.715396
Snx9	Sorting nexin-9	0.0959699	0.715113
Aldh3a2	Aldehyde dehydrogenase family 3 member A2	0.189008	0.714371
Coro1c	Coronin-1C	-0.148062	0.712909
Rbmxl1	RNA binding motif protein, X-linked-like-1	-0.0672848	0.712113
Gm7324	RRM domain-containing protein	-0.0672848	0.712113
Manba	Beta-mannosidase	-0.283783	0.71187
Isoc2b	Isochorismatase domain-containing protein 2B	0.101437	0.711741
Sfxn2	Sideroflexin-2	0.437563	0.71048
Pcbp3	Poly(rC)-binding protein 3	-0.0548657	0.710226
Lactb	Serine beta-lactamase-like protein LACTB, mitochondrial	0.093315	0.709918
Fahd1	Acylpyruvase FAHD1, mitochondrial	0.0971908	0.709744
Ttc36	Tetratricopeptide repeat protein 36	0.198216	0.709662
Adrm1	Proteasomal ubiquitin receptor ADRM1	0.112908	0.70863
Gm9774	RPN13_C domain-containing protein	0.112908	0.70863
Rpl7a	60S ribosomal protein L7a	-0.171529	0.708067
Dcbld1	Discoidin, CUB and LCCL domain-containing protein 1	0.0812513	0.707984
Ppm1g	Protein phosphatase 1G	-0.100718	0.707757
Abce1	ATP-binding cassette sub-family E member 1	-0.107545	0.707558
Prodh	Proline dehydrogenase 1, mitochondrial	0.169105	0.707125
Calb2	Calretinin	0.339062	0.707112
Kpna6	Importin subunit alpha-7	0.156151	0.706995
Tmem135	Transmembrane protein 135	0.12581	0.706937
Pls3	Plastin-3	0.121326	0.706927
Frg1	Protein FRG1	-0.13519	0.70403
Hdac1	Histone deacetylase 1	-0.130802	0.703744
Mrps35	28S ribosomal protein S35, mitochondrial	0.112306	0.703617
Pcbp2	Poly(rC)-binding protein 2	-0.0558995	0.703389
Stx12	Syntaxin-12	0.265216	0.70326
Ddx25	ATP-dependent RNA helicase DDX25	-0.0884521	0.702936
Pgpep1	Pyroglutamyl-peptidase 1	0.176043	0.702215
Slc25a22	Mitochondrial glutamate carrier 1	0.275463	0.701898
Cers2	Ceramide synthase 2	0.23921	0.701155
Nudt4	Diphosphoinositol polyphosphate phosphohydrolase 2	0.115001	0.70108
Gstt1	Glutathione S-transferase theta-1	0.139909	0.700924
Timm10	Mitochondrial import inner membrane translocase subunit Tim10	-0.105678	0.70051
Psmb9	Proteasome subunit beta type-9	0.160853	0.700425
Rpl8	60S ribosomal protein L8	-0.108121	0.700273
B2m	Beta-2-microglobulin	0.13233	0.699165
Iigp1	Interferon-inducible GTPase 1	0.338648	0.698368
Csrp1	Cysteine and glycine-rich protein 1	-0.250348	0.698244
Nat8f2	N-acetyltransferase family 8 member 2	0.265629	0.697876
Gm14214	Ribosomal_L7Ae domain-containing protein	-0.174625	0.697802
Krt10	Keratin, type I cytoskeletal 10	-0.568145	0.696436
	Tax_Id=10090 Gene_Symbol=Krt10 Isoform 1 of Keratin, type I cytoskeletal 10	-0.568145	0.696436
Kpna4	Importin subunit alpha-3	-0.0522736	0.695451
Fxyd1	Phospholemman	-0.787156	0.695016
Htt	Huntingtin	-0.578757	0.694075
Ythdf3	YTH domain-containing family protein 3	-0.131149	0.693945
Nubp2	Cytosolic Fe-S cluster assembly factor NUBP2	-0.114947	0.693937
Pitpnc1	Cytoplasmic phosphatidylinositol transfer protein 1	0.160805	0.693762
Ubap2	Ubiquitin-associated protein 2	-0.105559	0.693677
Dlgap4	Disks large-associated protein 4	-0.0707942	0.693552
Sirt2	NAD-dependent protein deacetylase sirtuin-2	0.421328	0.693504
Vamp3	Vesicle-associated membrane protein 3	0.0506146	0.692897
Prpf19	Pre-mRNA-processing factor 19	-0.0501336	0.691581
Abi1	Abl interactor 1	-0.106307	0.691213
Ogdhl	Transket_pyr domain-containing protein	0.154468	0.690929
	(Bos taurus) Similar to Collagen alpha 1(III) chain	-0.531488	0.690895
Hspa1b	Heat shock 70 kDa protein 1B	-0.123578	0.689523
Hspa1a	Heat shock 70 kDa protein 1A	-0.123578	0.689523
Hbb-b2	Hemoglobin subunit beta-2	-0.297169	0.688455
Fcgrt	IgG receptor FcRn large subunit p51	0.187987	0.687045
Rela	Transcription factor p65	0.105929	0.686531
	Tax_Id=9606 Gene_Symbol=KRT13 46 kDa protein	-0.187063	0.686138
	no description	-0.187063	0.686138
	Tax_Id=9606 Gene_Symbol=KRT13 Isoform 1 of Keratin, type I cytoskeletal 13	-0.187063	0.686138
Gsta2	Glutathione S-transferase A2	0.156736	0.686087
Gm4788	Predicted gene 4788	-0.0940981	0.686049
Myo6	Unconventional myosin-VI	-0.115963	0.685889
Actb	Actin, cytoplasmic 1	-0.0985251	0.685726
Actg1	Actin, cytoplasmic 2	-0.0985251	0.685726
	(Bos taurus) Actin, cytoplasmic 1	-0.0985251	0.685726
Tnxb	Tenascin XB	-0.231314	0.685548
Spryd4	SPRY domain-containing protein 4	0.119893	0.684767
Aagab	Alpha- and gamma-adaptin-binding protein p34	-0.0823805	0.68434
Pnpt1	Polyribonucleotide nucleotidyltransferase 1, mitochondrial	0.0760432	0.68383
Arrb2	Beta-arrestin-2	-0.118556	0.683424
Gale	UDP-glucose 4-epimerase	-0.18314	0.683136
Dmd	Dystrophin	0.38149	0.682998
Pon2	Serum paraoxonase/arylesterase 2	0.200579	0.682224
Gtpbp8	GTP-binding protein 8	0.142696	0.681233
Supv3l1	ATP-dependent RNA helicase SUPV3L1, mitochondrial	0.149878	0.680986
Suclg1	Succinate--CoA ligase [ADP/GDP-forming] subunit alpha, mitochondrial	0.108385	0.680822
Rmdn1	Regulator of microtubule dynamics protein 1	0.104055	0.680632
Hmgcll1	3-hydroxy-3-methylglutaryl-CoA lyase, cytoplasmic	0.207334	0.679209
Kpnb1	Importin subunit beta-1	0.0832102	0.679197
Cyth1	Cytohesin-1	-0.246777	0.678751
Rnps1	RNA-binding protein with serine-rich domain 1	-0.0899046	0.678365
Actg2	Actin, gamma-enteric smooth muscle	-0.103508	0.678206
Acta2	Actin, aortic smooth muscle	-0.103508	0.678206
Slc27a2	Very long-chain acyl-CoA synthetase	0.254544	0.677131
Cbx5	Chromobox protein homolog 5	-0.0736264	0.67702
Mid1ip1	Mid1-interacting protein 1	-0.261161	0.676672
Ndufb9	NADH dehydrogenase [ubiquinone] 1 beta subcomplex subunit 9	0.0849623	0.676442
Mup21	Lipocln_cytosolic_FA-bd_dom domain-containing protein	-0.296411	0.676208
Sigmar1	Sigma non-opioid intracellular receptor 1	0.168985	0.676204
Pcna	Proliferating cell nuclear antigen	0.139421	0.676202
Actc1	Actin, alpha cardiac muscle 1	-0.10376	0.675648
Cd302	CD302 antigen	0.305844	0.675646
Lrg1	LRRCT domain-containing protein	0.342562	0.675281
Dnajb2	DnaJ homolog subfamily B member 2	0.226376	0.675221
Dnajb6	DnaJ homolog subfamily B member 6	0.226376	0.675221
Eif4e	Eukaryotic translation initiation factor 4E	-0.0926508	0.674911
Cct6a	T-complex protein 1 subunit zeta	-0.0444987	0.674776
	(Bos taurus) Antithrombin-III precursor	0.1186	0.673008
Tpk1	Thiamin pyrophosphokinase 1	0.103031	0.671379
Szrd1	SUZ domain-containing protein 1	-0.173442	0.670552
Parp9	Protein mono-ADP-ribosyltransferase PARP9	0.135829	0.67001
Mmgt1	Membrane magnesium transporter 1	0.149076	0.669328
Nipsnap3b	Protein NipSnap homolog 3B	0.146102	0.669138
Lgals3bp	Galectin-3-binding protein	-0.0841529	0.669054
Dlat	Dihydrolipoyllysine-residue acetyltransferase component of pyruvate dehydrogenase complex, mitochondrial	0.0830028	0.668801
Pam16	Mitochondrial import inner membrane translocase subunit TIM16	-0.166252	0.668538
Erlin2	Erlin-2	0.0782847	0.668359
Acadm	Medium-chain specific acyl-CoA dehydrogenase, mitochondrial	0.106414	0.667807
Pla2g12b	Group XIIB secretory phospholipase A2-like protein	-0.142506	0.667121
Vps37c	Vacuolar protein sorting-associated protein 37C	-0.151706	0.666626
Ptrh2	Peptidyl-tRNA hydrolase 2, mitochondrial	0.112616	0.666619
Rbm39	RNA-binding protein 39	-0.0683143	0.666014
Prkaca	cAMP-dependent protein kinase catalytic subunit alpha	0.143754	0.665969
Dcaf8l	WD_REPEATS_REGION domain-containing protein	-0.105298	0.665938
Tor1aip2	Torsin-1A-interacting protein 2	0.125237	0.665864
Eif3j1	Eukaryotic translation initiation factor 3 subunit J-A	-0.0551663	0.665308
Eif3j2	Eukaryotic translation initiation factor 3 subunit J-B	-0.0551663	0.665308
Acta1	Actin, alpha skeletal muscle	-0.104917	0.665106
Ptgr2	Prostaglandin reductase 2	0.0539132	0.664633
Dbi	Acyl-CoA-binding protein	-0.232896	0.664202
Gatm	Glycine amidinotransferase, mitochondrial	-0.121403	0.663952
Eno3	Beta-enolase	-0.115931	0.662468
Saal1	Protein SAAL1	-0.111117	0.661428
Ugt1a9	UDP-glucuronosyltransferase 1-9	0.283584	0.661361
Drap1	Dr1-associated corepressor	0.123155	0.661075
Rpl7	60S ribosomal protein L7	-0.208423	0.661048
MGI:1925941	UPF0598 protein C8orf82 homolog	0.146703	0.660177
Acaa2	3-ketoacyl-CoA thiolase, mitochondrial	0.0850982	0.660097
Sfxn1	Sideroflexin-1	0.202595	0.65946
Arhgap1	Rho GTPase-activating protein 1	-0.147672	0.659252
Cd47	Leukocyte surface antigen CD47	0.243481	0.658449
Rpl36a-ps1	MCG113838	-0.151876	0.656963
Rpl36a	60S ribosomal protein L36a	-0.151876	0.656963
Srsf7	Serine/arginine-rich splicing factor 7	-0.0532978	0.656911
Septin6	Septin-6	-0.119543	0.656786
Ivd	Isovaleryl-CoA dehydrogenase, mitochondrial	0.090573	0.655903
Acsf2	Medium-chain acyl-CoA ligase ACSF2, mitochondrial	0.103207	0.655502
Psmd7	26S proteasome non-ATPase regulatory subunit 7	0.0701332	0.655439
Atp5po	ATP synthase subunit O, mitochondrial	0.079104	0.654825
Plekha6	Pleckstrin homology domain-containing family A member 6	0.243475	0.654685
Rad23a	UV excision repair protein RAD23 homolog A	0.0776258	0.653408
Rufy1	RUN and FYVE domain-containing protein 1	0.243483	0.652972
Trim28	Transcription intermediary factor 1-beta	-0.0721962	0.652716
Gpcpd1	Glycerophosphocholine phosphodiesterase GPCPD1	-0.142893	0.652233
Gm10639	Glutathione S-transferase	0.167395	0.651655
Aldh5a1	Succinate-semialdehyde dehydrogenase, mitochondrial	0.0876668	0.651643
MGI:1913624	UPF0449 protein C19orf25 homolog	-0.17481	0.65022
Nucb1	Nucleobindin-1	0.158436	0.64962
Cs	Citrate synthase, mitochondrial	0.0761941	0.648727
Cbx3	Chromobox protein homolog 3	-0.111389	0.647418
Dab2	Disabled homolog 2	0.0931415	0.64697
Cyp2e1	Cytochrome P450 2E1	0.254404	0.646217
Fh	Fumarate hydratase, mitochondrial	0.203829	0.644994
Trappc2l	Trafficking protein particle complex subunit 2-like protein	0.172791	0.644707
Mapk1	Mitogen-activated protein kinase 1	-0.0894096	0.644159
Rbm27	RNA-binding protein 27	-0.0928146	0.64394
Emc7	ER membrane protein complex subunit 7	0.110345	0.643808
Ctnna3	Catenin alpha-3	0.172015	0.643656
Hbb-b1	Hemoglobin subunit beta-1	-0.274695	0.643129
Nifk	MKI67 FHA domain-interacting nucleolar phosphoprotein	-0.146122	0.641781
Lum	Lumican	-0.202038	0.639998
Rcc1	Regulator of chromosome condensation	-0.1526	0.639905
Dguok	Deoxyguanosine kinase, mitochondrial	0.2251	0.638215
Hbb-bs	GLOBIN domain-containing protein	-0.283149	0.638193
Gm3550	60S ribosomal protein L29	-0.09763	0.638109
Ugt1a8	UDP-glucuronosyltransferase	0.295668	0.638062
Ugt1a2	UDP-glucuronosyltransferase 1-2	0.295668	0.638062
Ugt1a7c	UDP-glucuronosyltransferase 1-7C	0.295668	0.638062
Ugt1a5	UDP-glucuronosyltransferase	0.303231	0.637636
Pfdn1	Prefoldin subunit 1	-0.157994	0.636845
Col1a1	Collagen alpha-1(I) chain	-0.388884	0.6365
Pmpca	Mitochondrial-processing peptidase subunit alpha	-0.0603169	0.636118
Sf1	Splicing factor 1	-0.0742915	0.636005
Galt	Galactose-1-phosphate uridylyltransferase	0.0812582	0.635946
Lgals9	Galectin-9	0.0666774	0.635069
Ftl1	Ferritin light chain 1	-0.287739	0.634751
	no description	-0.0932433	0.633219
Ube2b	Ubiquitin-conjugating enzyme E2 B	-0.0932433	0.633219
Blvra	Biliverdin reductase A	-0.0413816	0.633046
Crip2	Cysteine-rich protein 2	0.180893	0.632926
Larp4b	La-related protein 4B	-0.109025	0.632641
Ass1	Argininosuccinate synthase	0.216112	0.632234
Apex1	DNA-(apurinic or apyrimidinic site) lyase	-0.16882	0.631998
Ero1b	ERO1-like protein beta	-0.223019	0.631787
Ftcd	Formimidoyltransferase-cyclodeaminase	-0.0454065	0.63173
Aldh16a1	Aldehyde dehydrogenase family 16 member A1	0.0693009	0.631664
Cds2	Phosphatidate cytidylyltransferase 2	0.360459	0.631663
Gfpt1	Glutamine--fructose-6-phosphate aminotransferase [isomerizing] 1	-0.106527	0.631644
Rbms2	RNA-binding motif, single-stranded-interacting protein 2	-0.122914	0.631269
Hacl1	2-hydroxyacyl-CoA lyase 1	0.137452	0.630986
Eef1a2	Elongation factor 1-alpha 2	-0.0657193	0.630519
Chac2	Putative glutathione-specific gamma-glutamylcyclotransferase 2	-0.115403	0.630418
Eci3	Enoyl-CoA delta isomerase 3, peroxisomal	0.0796429	0.629663
Ppm1k	Protein phosphatase 1K, mitochondrial	0.159044	0.629526
Hdac2	Histone deacetylase 2	-0.0916716	0.628522
Rnf13	E3 ubiquitin-protein ligase RNF13	-0.245806	0.628269
Fahd2	Fumarylacetoacetate hydrolase domain-containing protein 2A	0.0892766	0.627994
Mrpl24	39S ribosomal protein L24, mitochondrial	0.0905045	0.627673
Idnk	Probable gluconokinase	0.328671	0.627488
Snrpa1	U2 small nuclear ribonucleoprotein A'	0.160613	0.627125
Psma2	Proteasome subunit alpha type-2	-0.030976	0.627066
Cpped1	Serine/threonine-protein phosphatase CPPED1	0.082426	0.626314
Swi5	DNA repair protein SWI5 homolog	-0.109181	0.626299
Gripap1	GRIP1-associated protein 1	-0.131247	0.625551
Pik3ap1	Phosphoinositide 3-kinase adapter protein 1	-0.0666344	0.62495
Ciapin1	Anamorsin	-0.0901199	0.624942
Qars	Glutamine--tRNA ligase	-0.0707228	0.624799
Arsa	Arylsulfatase A	-0.164675	0.624652
Pnp2	Purine nucleoside phosphorylase	0.122637	0.62433
Pyroxd2	Pyridine nucleotide-disulfide oxidoreductase domain-containing protein 2	-0.187595	0.623895
Tmem109	Transmembrane protein 109	-0.25057	0.623763
Gk	Glycerol kinase	0.144616	0.623698
Smarca4	Transcription activator BRG1	-0.218184	0.623173
MGI:2140466	Uncharacterized protein C1orf50 homolog	-0.0795052	0.622427
Rars	Arginine--tRNA ligase, cytoplasmic	-0.0975283	0.621852
Serping1	Plasma protease C1 inhibitor	0.0775061	0.620993
Uqcrc1	Cytochrome b-c1 complex subunit 1, mitochondrial	0.0616714	0.620799
Chid1	Chitinase domain-containing protein 1	-0.30443	0.620668
Prps2	Ribose-phosphate pyrophosphokinase 2	0.114543	0.620518
Mrrf	Ribosome-recycling factor, mitochondrial	0.100599	0.620379
Ebp	3-beta-hydroxysteroid-Delta(8),Delta(7)-isomerase	0.392359	0.619449
Hadha	Trifunctional enzyme subunit alpha, mitochondrial	0.068199	0.619377
Atp6v1e2	V-type proton ATPase subunit E 2	0.218754	0.619362
Hsd17b11	Estradiol 17-beta-dehydrogenase 11	0.195254	0.618798
Mrps27	28S ribosomal protein S27, mitochondrial	-0.0563534	0.618517
Prkar1b	cAMP-dependent protein kinase type I-beta regulatory subunit	-0.0997449	0.618476
Dpp4	Dipeptidyl peptidase 4	0.16366	0.61758
Eaf1	ELL-associated factor 1	-0.130178	0.617269
Atp5pf	ATP synthase-coupling factor 6, mitochondrial	-0.195007	0.617108
Rpl11	60S ribosomal protein L11	-0.0754806	0.616949
Slc25a18	Mitochondrial glutamate carrier 2	0.275674	0.616424
Ddx5	Probable ATP-dependent RNA helicase DDX5	-0.0577209	0.616389
Ssb	Lupus La protein homolog	-0.106056	0.61606
Igkv4-57	Ig-like domain-containing protein	-0.22992	0.615611
Igkv4-72	Ig-like domain-containing protein	-0.22992	0.615611
Edf1	Endothelial differentiation-related factor 1	-0.0600495	0.615528
Dnajc8	DnaJ homolog subfamily C member 8	-0.0486775	0.614884
Psmb6	Proteasome subunit beta type-6	0.07404	0.614733
Son	Protein SON	0.288503	0.614722
Ogdh	2-oxoglutarate dehydrogenase, mitochondrial	0.0646042	0.614175
Septin8	Septin-8	-0.0937439	0.614118
Bmp2k	BMP-2-inducible protein kinase	0.243222	0.613176
Lmnb2	Lamin-B2	0.105959	0.613087
Mif4gd	MIF4G domain-containing protein	0.144028	0.612394
Rpl24	60S ribosomal protein L24	-0.208349	0.612208
Cast	Calpastatin	-0.0809436	0.611895
Gck	Hexokinase-4	0.0714547	0.61181
Ndufa6	NADH dehydrogenase [ubiquinone] 1 alpha subcomplex subunit 6	0.0335827	0.61129
Tymp	Thymidine phosphorylase	0.181856	0.610811
	owl|P36604| 78 KD GLUCOSE REGULATED PROTEIN HOMOLOG PRECURSOR (GRP 78) (IMMUNOGLOBULIN...	-0.0852891	0.610606
Rnf113a2	Ring finger protein 113A2	0.222332	0.610589
Padi4	Protein-arginine deiminase type-4	-0.103074	0.610517
Ggct	Gamma-glutamylcyclotransferase	0.0549485	0.610452
Flna	Filamin-A	-0.158971	0.60988
Hnrnpa2b1	Heterogeneous nuclear ribonucleoproteins A2/B1	-0.0575788	0.609656
Smarcc1	SWI/SNF complex subunit SMARCC1	-0.10248	0.609055
Cyp2d11	Cytochrome P450 2D11	-0.178484	0.607608
Asrgl1	Isoaspartyl peptidase/L-asparaginase	0.0875541	0.60749
Cps1	Carbamoyl-phosphate synthase [ammonia], mitochondrial	0.116793	0.607299
Gckr	Glucokinase regulatory protein	0.114643	0.606655
Dctn4	Dynactin subunit 4	0.0791482	0.606456
Hba	Hemoglobin subunit alpha	-0.281224	0.606229
Cdk14	Cyclin-dependent kinase 14	-0.146649	0.606012
Lasp1	LIM and SH3 domain protein 1	-0.0900682	0.605557
Rab9a	Ras-related protein Rab-9A	-0.188243	0.605309
Prps1l3	Pribosyltran_N domain-containing protein	0.126269	0.605251
Prps1	Ribose-phosphate pyrophosphokinase 1	0.126269	0.605251
Mgst1	Microsomal glutathione S-transferase 1	0.129567	0.605232
Rpl13	60S ribosomal protein L13	-0.214867	0.604913
L3hypdh	Trans-L-3-hydroxyproline dehydratase	0.168252	0.604121
Nop56	Nucleolar protein 56	-0.203514	0.603809
Plbd1	Phospholipase B-like 1	-0.130849	0.603646
Mrps31	28S ribosomal protein S31, mitochondrial	-0.0705407	0.603275
Washc1	WASH complex subunit 1	-0.061353	0.6031
Lima1	LIM domain and actin-binding protein 1	0.0766611	0.603094
Kng2	HMW kininogen-II	0.091464	0.602628
Cavin1	Caveolae-associated protein 1	-0.179634	0.602583
Bccip	BRCA2 and CDKN1A-interacting protein	0.104099	0.602444
Apmap	Adipocyte plasma membrane-associated protein	0.098127	0.602397
Yars2	Tyrosine--tRNA ligase, mitochondrial	0.0688405	0.602365
C9	Complement component C9	-0.156461	0.60188
Mrpl21	39S ribosomal protein L21, mitochondrial	0.101426	0.601623
Rap1b	Ras-related protein Rap-1b	0.138851	0.600773
Mov10	Putative helicase MOV-10	-0.146417	0.600523
Chp1	Calcineurin B homologous protein 1	0.0827281	0.600413
Rpl17	60S ribosomal protein L17	-0.0739165	0.599226
Dtd1	D-aminoacyl-tRNA deacylase 1	0.174226	0.599135
Tstd1	Rhodanese domain-containing protein	-0.183578	0.599095
Mlec	Malectin	0.248131	0.598463
Clpx	ATP-dependent Clp protease ATP-binding subunit clpX-like, mitochondrial	0.0367068	0.598438
Coq5	2-methoxy-6-polyprenyl-1,4-benzoquinol methylase, mitochondrial	0.0684161	0.597524
Gpx5	Epididymal secretory glutathione peroxidase	-0.0882866	0.597436
Uqcrc2	Cytochrome b-c1 complex subunit 2, mitochondrial	0.0556153	0.596939
Golga2	Golgin subfamily A member 2	-0.0677608	0.596762
C1sa	Complement C1s-A subcomponent	0.224607	0.596568
Myo10	Unconventional myosin-X	0.122385	0.596349
Emc2	ER membrane protein complex subunit 2	0.169212	0.595908
Gm17087	Predicted gene 17087	-0.463456	0.595758
Mrpl49	39S ribosomal protein L49, mitochondrial	0.0838664	0.595458
Coa3	Cytochrome c oxidase assembly factor 3 homolog, mitochondrial	-0.143783	0.595288
Bud31	Protein BUD31 homolog	-0.321986	0.595217
Lsm14a	Protein LSM14 homolog A	-0.114475	0.595165
Gfm1	Elongation factor G, mitochondrial	0.0526668	0.594823
Pebp1	Phosphatidylethanolamine-binding protein 1	0.127466	0.594636
Acat1	Acetyl-CoA acetyltransferase, mitochondrial	0.101278	0.594593
Ttc33	Tetratricopeptide repeat protein 33	-0.147642	0.59456
	(Bos taurus) Hemoglobin subunit alpha	-0.279051	0.593862
Hgh1	Protein HGH1 homolog	-0.104039	0.593201
Mettl7b	Methyltransferase-like protein 7B	0.278894	0.592417
Strap	Serine-threonine kinase receptor-associated protein	-0.0504537	0.59239
Mapk3	Mitogen-activated protein kinase 3	-0.0895858	0.591899
Prmt5	Protein arginine N-methyltransferase 5	-0.0871224	0.591887
Pepd	Xaa-Pro dipeptidase	-0.0750035	0.591423
F12	Coagulation factor XII	0.0722928	0.590953
Cuta	Protein CutA	-0.0808834	0.590521
Mmab	Corrinoid adenosyltransferase	0.0926951	0.590006
Fabp7	Fatty acid-binding protein, brain	0.166823	0.589962
Hspe1-rs1	CPN10-like protein	0.0738643	0.589781
Cox6c	Cytochrome c oxidase subunit 6C	0.212666	0.589689
Hbz	Hemoglobin subunit zeta	-0.277944	0.589471
Eef1d	Elongation factor 1-delta	-0.046736	0.588571
Abcf1	ATP-binding cassette sub-family F member 1	-0.0910711	0.587607
Cct4	T-complex protein 1 subunit delta	-0.0634133	0.587573
Asl	Argininosuccinate lyase	0.129347	0.587297
Hsd3b6	3 beta-hydroxysteroid dehydrogenase/Delta 5-- 4-isomerase type 6	-0.167482	0.586207
Hsd3b2	3 beta-hydroxysteroid dehydrogenase/Delta 5-- 4-isomerase type 2	-0.167482	0.586207
Dnajb3	DnaJ homolog subfamily B member 3	-0.157594	0.585554
Dynlrb1	Dynein light chain roadblock-type 1	-0.0655862	0.585441
Dpysl2	Dihydropyrimidinase-related protein 2	-0.0954995	0.585168
Pcbp4	Poly(rC)-binding protein 4	-0.0806882	0.584663
Magohb	Protein mago nashi homolog 2	-0.0821902	0.584381
Magoh	Protein mago nashi homolog	-0.0821902	0.584381
Dtymk	Thymidylate kinase	0.0594034	0.584231
Tdrkh	Tudor and KH domain-containing protein	0.23206	0.584015
Atp5f1e	ATP synthase subunit epsilon, mitochondrial	0.0993418	0.583862
Rap1a	Ras-related protein Rap-1A	0.138678	0.583541
	Keratin, type I cytoskeletal 15 (Cytokeratin-15) (CK-15) (Keratin-15) (K15)	-0.436196	0.583529
Srgap3	SLIT-ROBO Rho GTPase-activating protein 3	0.383706	0.583225
Rbp4	Retinol-binding protein 4	0.160595	0.583223
Mrps6	28S ribosomal protein S6, mitochondrial	0.0587761	0.582979
Cyp2c38	Cytochrome P450 2C38	0.196413	0.58276
Masp2	Mannan-binding lectin serine protease 2	-0.166263	0.582172
Pabpc5	Poly A binding protein, cytoplasmic 5	-0.075868	0.581819
Hsp90b1	Endoplasmin	-0.0867229	0.581726
Prdx1	Peroxiredoxin-1	-0.433473	0.58136
Arhgef1	Rho guanine nucleotide exchange factor 1	-0.13217	0.581026
Nap1l4	Nucleosome assembly protein 1-like 4	-0.0810937	0.579601
Exosc9	Exosome complex component RRP45	-0.118195	0.578234
Arhgap12	Rho GTPase-activating protein 12	0.223248	0.578222
Mrpl53	39S ribosomal protein L53, mitochondrial	0.0377674	0.578056
Apol9b	Apolipoprotein L 9b	0.330342	0.576583
Smc3	Structural maintenance of chromosomes protein 3	-0.0911131	0.576125
Mocos	Molybdenum cofactor sulfurase	0.14891	0.575598
Hspe1	10 kDa heat shock protein, mitochondrial	0.0727956	0.57529
Eif3h	Eukaryotic translation initiation factor 3 subunit H	-0.0686533	0.575032
	(Bos taurus) Hemoglobin subunit beta	-0.259485	0.574863
Hbb-y	Hemoglobin subunit epsilon-Y2	-0.259485	0.574863
	(Bos taurus) similar to HBG protein	-0.259485	0.574863
Acsm1	Acyl-coenzyme A synthetase ACSM1, mitochondrial	0.107064	0.574726
Ces1e	Carboxylesterase 1E	-0.167614	0.574601
Erap1	Endoplasmic reticulum aminopeptidase 1	0.1609	0.57454
Pycr3	Pyrroline-5-carboxylate reductase 3	-0.0938578	0.57422
Twf1	Twinfilin-1	0.167798	0.574051
N4bp3	NEDD4-binding protein 3	0.255889	0.572585
Akap1	A-kinase anchor protein 1, mitochondrial	0.232958	0.572454
Pin1	Peptidyl-prolyl cis-trans isomerase NIMA-interacting 1	-0.105452	0.572374
Sdsl	Serine dehydratase-like	-0.290246	0.570464
Znrd2	Protein ZNRD2	-0.19706	0.569848
Pgam1	Phosphoglycerate mutase 1	-0.0987894	0.569256
Pgrmc2	Membrane-associated progesterone receptor component 2	0.213551	0.569148
Slc25a45	Solute carrier family 25 member 45	0.225023	0.569125
Mapk9	Mitogen-activated protein kinase 9	0.126232	0.568875
H2-Q9	H-2 class I histocompatibility antigen, Q9 alpha chain	0.246162	0.568718
Decr2	Peroxisomal 2,4-dienoyl-CoA reductase	0.131015	0.568602
Stip1	Stress-induced-phosphoprotein 1	-0.0552064	0.568197
Ube3a	Ubiquitin-protein ligase E3A	0.105383	0.568055
Snx3	Sorting nexin-3	0.0596293	0.567574
Actbl2	Beta-actin-like protein 2	-0.0807484	0.567564
Rab18	Ras-related protein Rab-18	0.0965171	0.567283
Ap1m1	AP-1 complex subunit mu-1	0.148733	0.566423
Mrpl42	39S ribosomal protein L42, mitochondrial	0.062715	0.565849
Srsf10	Serine/arginine-rich splicing factor 10	-0.18636	0.565686
Rras	Ras-related protein R-Ras	0.12485	0.565183
Rras2	Ras-related protein R-Ras2	0.12485	0.565183
Cyb5b	Cytochrome b5 type B	0.238266	0.565067
Haao	3-hydroxyanthranilate 3,4-dioxygenase	0.0798978	0.564662
Acsl4	Long-chain-fatty-acid--CoA ligase 4	-0.119139	0.564338
Gpd2	Glycerol-3-phosphate dehydrogenase, mitochondrial	-0.144546	0.562876
Ezr	Ezrin	0.0434549	0.562629
Srsf1	Serine/arginine-rich splicing factor 1	-0.0579816	0.562416
Glt1d1	Glycosyltransferase 1 domain-containing protein 1	0.147711	0.56093
	Tax_Id=9606 Gene_Symbol=KRT10 Keratin, type I cytoskeletal 10	-0.402976	0.560582
	no description	-0.402976	0.560582
Nomo1	Nodal modulator 1	-0.111238	0.560419
Znf830	Zinc finger protein 830	0.22118	0.560122
Taf15	TAF15 RNA polymerase II, TATA box binding protein (TBP)-associated factor	-0.10752	0.559889
Gpam	Glycerol-3-phosphate acyltransferase 1, mitochondrial	0.34704	0.559349
Ddx1	ATP-dependent RNA helicase DDX1	-0.057047	0.558294
Tagln2	Transgelin-2	-0.181171	0.558177
Hmox1	Heme oxygenase 1	-0.176078	0.558008
Psmd2	26S proteasome non-ATPase regulatory subunit 2	0.0837353	0.556801
Elp4	Elongator complex protein 4	-0.282066	0.556624
Aimp1	Aminoacyl tRNA synthase complex-interacting multifunctional protein 1	0.0467865	0.55634
Rpl27	60S ribosomal protein L27	-0.118802	0.555625
Hprt1	Hypoxanthine-guanine phosphoribosyltransferase	-0.0949333	0.55549
Pnisr	Arginine/serine-rich protein PNISR	0.353997	0.555479
Ppcdc	Phosphopantothenoylcysteine decarboxylase	-0.401007	0.554617
Pnp	Purine nucleoside phosphorylase	0.101922	0.554231
Ecpas	Proteasome adapter and scaffold protein ECM29	-0.0963842	0.553812
Gsc	Homeobox protein goosecoid	-0.130323	0.553283
Cnn2	Calponin-2	0.183863	0.552757
Ugp2	UTP--glucose-1-phosphate uridylyltransferase	0.119761	0.552169
Hspb8	Heat shock protein beta-8	-0.186921	0.551912
Syncrip	Heterogeneous nuclear ribonucleoprotein Q	-0.0577359	0.551882
Diablo	Diablo homolog, mitochondrial	0.166746	0.551433
Hnrnpa3	Heterogeneous nuclear ribonucleoprotein A3	-0.076558	0.551311
Ttc38	Tetratricopeptide repeat protein 38	0.102183	0.551303
Mcts1	Malignant T-cell-amplified sequence 1	-0.0548088	0.550665
Twf2	Twinfilin-2	0.188778	0.550595
Psmc3	26S proteasome regulatory subunit 6A	0.0535032	0.549846
Mri1	Methylthioribose-1-phosphate isomerase	-0.0837635	0.549188
Dnm3	Dynamin-3	-0.0966235	0.548758
Steap4	Metalloreductase STEAP4	0.268694	0.548272
Prkag2	5'-AMP-activated protein kinase subunit gamma-2	0.190012	0.547683
Prkag1	5'-AMP-activated protein kinase subunit gamma-1	0.190012	0.547683
Mvd	Diphosphomevalonate decarboxylase	0.108913	0.546018
Ndufa3	NADH dehydrogenase [ubiquinone] 1 alpha subcomplex subunit 3	0.0720328	0.545628
Ddx6	Probable ATP-dependent RNA helicase DDX6	-0.0900152	0.545193
Cherp	Calcium homeostasis endoplasmic reticulum protein	-0.079113	0.545133
Pgm2	Phosphoglucomutase-2	0.0931258	0.545
Znrf2	E3 ubiquitin-protein ligase ZNRF2	-0.135885	0.544871
Qki	Protein quaking	-0.0857844	0.544573
Fxn	Frataxin, mitochondrial	-0.0674037	0.544021
Itpa	Inosine triphosphate pyrophosphatase	-0.0920695	0.542776
Arpc5l	Actin-related protein 2/3 complex subunit 5-like protein	-0.0745435	0.542594
Rbbp9	Putative hydrolase RBBP9	0.033502	0.542355
	(Bos taurus) Similar to Gelsolin	-0.156125	0.541272
Mrpl1	39S ribosomal protein L1, mitochondrial	0.108864	0.540775
Snrpf	Small nuclear ribonucleoprotein F	-0.0994566	0.540719
Dhx9	ATP-dependent RNA helicase A	-0.134424	0.539447
Rprd1b	Regulation of nuclear pre-mRNA domain-containing protein 1B	-0.061043	0.537966
Rpl6	60S ribosomal protein L6	-0.135068	0.535447
Hsd3b3	3 beta-hydroxysteroid dehydrogenase/Delta 5-- 4-isomerase type 3	-0.138272	0.534973
Ugt2a3	UDP-glucuronosyltransferase 2A3	0.176251	0.534888
	(Bos taurus) Lumican precursor	-0.194277	0.534665
Exosc7	Exosome complex exonuclease RRP42	-0.13098	0.534559
Mrpl45	39S ribosomal protein L45, mitochondrial	-0.0500793	0.534009
Lamp1	Lysosome-associated membrane glycoprotein 1	-0.0651265	0.533306
Znf638	Zinc finger protein 638	0.0992394	0.533118
Hmbs	Porphobilinogen deaminase	-0.0377039	0.533023
Ppm1b	Protein phosphatase 1B	0.0959992	0.532775
Ahcyl2	Putative adenosylhomocysteinase 3	-0.0594261	0.532439
Arhgdia	Rho GDP-dissociation inhibitor 1	-0.066711	0.53212
Itih2	Inter-alpha-trypsin inhibitor heavy chain H2	-0.06249	0.531474
Mrpl37	39S ribosomal protein L37, mitochondrial	-0.049351	0.531302
Cyb5r3	NADH-cytochrome b5 reductase 3	0.114367	0.531146
Grhpr	Glyoxylate reductase/hydroxypyruvate reductase	-0.0701309	0.530882
Nectin2	Nectin-2	0.209124	0.530401
Hmox2	Heme oxygenase 2	0.129686	0.528427
Cyp3a25	Cytochrome P450 3A25	0.284286	0.527865
Dnajc11	DnaJ homolog subfamily C member 11	0.139651	0.527335
Ndufb4	NADH dehydrogenase [ubiquinone] 1 beta subcomplex subunit 4	0.069833	0.527068
Ubqln4	Ubiquilin-4	0.108391	0.526897
Eif3a	Eukaryotic translation initiation factor 3 subunit A	-0.0825971	0.526457
Gimap4	GTPase IMAP family member 4	0.0999122	0.526405
Mrpl40	39S ribosomal protein L40, mitochondrial	-0.0898077	0.525911
NARS1	Asparagine--tRNA ligase, cytoplasmic	-0.109788	0.52583
Puf60	Poly(U)-binding-splicing factor PUF60	-0.0524236	0.525811
Ddi1	Protein DDI1 homolog 1	0.0935251	0.525681
Rps6ka2	Ribosomal protein S6 kinase alpha-2	-0.192417	0.525471
Rps6ka1	Ribosomal protein S6 kinase alpha-1	-0.192417	0.525471
Rps6ka3	Ribosomal protein S6 kinase alpha-3	-0.192417	0.525471
Uox	Uricase	0.127055	0.52536
Vcp	Transitional endoplasmic reticulum ATPase	-0.0491552	0.52462
Capn2	Calpain-2 catalytic subunit	-0.150954	0.523228
Gcn1	eIF-2-alpha kinase activator GCN1	-0.0633792	0.522701
Srsf2	Serine/arginine-rich splicing factor 2	-0.0654561	0.52222
Ggcx	Vitamin K-dependent gamma-carboxylase	-0.0953227	0.522213
Ugt1a6b	UDP-glucuronosyltransferase	0.234906	0.521907
Glrx5	Glutaredoxin-related protein 5, mitochondrial	-0.04835	0.520935
Baiap2	Brain-specific angiogenesis inhibitor 1-associated protein 2	0.214305	0.520423
Cfh	Complement factor H	0.101411	0.519897
	(Bos taurus) similar to inter-alpha-trypsin inhibitor heavy chain2	-0.0846117	0.519538
Igkv8-19	Ig-like domain-containing protein	-0.192918	0.518944
Igkv8-30	Ig-like domain-containing protein	-0.192918	0.518944
Igkv8-21	Ig-like domain-containing protein	-0.192918	0.518944
Igkv8-27	Ig-like domain-containing protein	-0.192918	0.518944
Hnrnpa0	Heterogeneous nuclear ribonucleoprotein A0	-0.0570495	0.51869
Smarcc2	SWI/SNF complex subunit SMARCC2	-0.062875	0.516964
Thrsp	Thyroid hormone-inducible hepatic protein	-0.292524	0.51663
Fmr1	Synaptic functional regulator FMR1	0.108283	0.515838
Supt5h	Transcription elongation factor SPT5	-0.0627514	0.515518
Mrpl51	39S ribosomal protein L51, mitochondrial	-0.0902926	0.515326
S100a13	Protein S100-A13	0.119863	0.51519
Rdh16f2	Cis-retinol/3alpha hydroxysterol short-chain dehydrogenase-like protein	0.257268	0.514741
Mecr	Enoyl-[acyl-carrier-protein] reductase, mitochondrial	0.0738509	0.513914
Nup153	Nucleoporin 153	0.127651	0.512819
Hsd17b7	3-keto-steroid reductase	0.188915	0.512678
Dag1	Dystroglycan	0.146783	0.512654
Ewsr1	RNA-binding protein EWS	-0.109315	0.512497
Enpep	Glutamyl aminopeptidase	0.0951034	0.512161
Wapl	Wings apart-like protein homolog	0.145466	0.511316
Ceacam1	Carcinoembryonic antigen-related cell adhesion molecule 1	0.159804	0.510427
Tcerg1l	Transcription elongation regulator 1-like protein	0.14886	0.510027
Hacd3	Very-long-chain (3R)-3-hydroxyacyl-CoA dehydratase 3	0.278911	0.509823
Thumpd1	THUMP domain-containing protein 1	-0.0992316	0.50909
Ugt1a6	UDP-glucuronosyltransferase 1-6	0.228718	0.508783
Prdx5	Peroxiredoxin-5, mitochondrial	-0.0671874	0.50874
Urah	5-hydroxyisourate hydrolase	-0.0693938	0.508502
Ppox	Protoporphyrinogen oxidase	-0.0391329	0.506392
Erh	Enhancer of rudimentary homolog	-0.108469	0.506084
Mmut	Methylmalonyl-CoA mutase, mitochondrial	0.0638561	0.506083
Dkc1	H/ACA ribonucleoprotein complex subunit DKC1	-0.172191	0.506049
Hnrnpr	Heterogeneous nuclear ribonucleoprotein R	-0.059878	0.505984
Srsf4	Serine/arginine-rich splicing factor 4	0.131145	0.50501
Cyp2d10	Cytochrome P450 2D10	-0.147614	0.504892
Usp14	Ubiquitin carboxyl-terminal hydrolase 14	-0.0764965	0.504198
Cnpy2	Protein canopy homolog 2	-0.0579714	0.503223
Ephx2	Bifunctional epoxide hydrolase 2	-0.111066	0.502371
Ddt	D-dopachrome decarboxylase	0.0728983	0.502305
Ehhadh	Peroxisomal bifunctional enzyme	0.154575	0.501289
Eif4h	Eukaryotic translation initiation factor 4H	-0.0584447	0.501266
Ldb3	LIM domain-binding protein 3	-0.354603	0.501207
Nae1	NEDD8-activating enzyme E1 regulatory subunit	-0.099206	0.498914
Pgrmc1	Membrane-associated progesterone receptor component 1	0.090245	0.498483
Mcat	Malonyl-CoA-acyl carrier protein transacylase, mitochondrial	0.0679244	0.498155
Ndufb3	NADH dehydrogenase [ubiquinone] 1 beta subcomplex subunit 3	0.107038	0.496678
Eno2	Gamma-enolase	-0.0713358	0.495156
Gulo	L-gulonolactone oxidase	0.156733	0.494985
Hbs1l	HBS1-like protein	0.0575206	0.494587
Idh1	Isocitrate dehydrogenase [NADP] cytoplasmic	-0.0540487	0.494063
Hsdl2	Hydroxysteroid dehydrogenase-like protein 2	0.0741666	0.492853
Gsn	Gelsolin	-0.136178	0.492698
Gsto1	Glutathione S-transferase omega-1	0.0628389	0.492316
Acnat2	Acyl-coenzyme A amino acid N-acyltransferase 2	0.337711	0.49203
Acnat1	Acyl-coenzyme A amino acid N-acyltransferase 1	0.337711	0.49203
Huwe1	E3 ubiquitin-protein ligase HUWE1	0.130755	0.491561
H1-5	Histone H1.5	-0.214646	0.491198
Hmgcl	Hydroxymethylglutaryl-CoA lyase, mitochondrial	0.0857083	0.491121
Psmb8	Proteasome subunit beta type-8	0.124492	0.491107
Fam114a1	Protein Noxp20	-0.111287	0.491
Csl	Citrate synthase	0.0586818	0.490644
Gatc	Glutamyl-tRNA(Gln) amidotransferase subunit C, mitochondrial	-0.0792237	0.490462
Glyctk	Glycerate kinase	0.0384432	0.490186
Acad8	Isobutyryl-CoA dehydrogenase, mitochondrial	0.0275976	0.489468
Tpm3	Tropomyosin alpha-3 chain	-0.265498	0.489055
Acss2	Acetyl-coenzyme A synthetase, cytoplasmic	0.155567	0.488661
Cyp2c23	Cytochrome P450, family 2, subfamily c, polypeptide 23	0.140438	0.488358
Hacd2	Very-long-chain (3R)-3-hydroxyacyl-CoA dehydratase 2	0.422749	0.488108
Cnpy3	Protein canopy homolog 3	-0.0985475	0.488051
Cpsf3	Cleavage and polyadenylation specificity factor subunit 3	-0.266641	0.486846
Gnat1	Guanine nucleotide-binding protein G(t) subunit alpha-1	0.159083	0.48653
Gnai1	Guanine nucleotide-binding protein G(i) subunit alpha-1	0.159083	0.48653
Gnat2	Guanine nucleotide-binding protein G(t) subunit alpha-2	0.159083	0.48653
Gnat3	Guanine nucleotide-binding protein G(t) subunit alpha-3	0.159083	0.48653
Sugt1	Protein SGT1 homolog	-0.0755368	0.485542
Psmb7	Proteasome subunit beta type-7	-0.0503879	0.485397
Nfib	Nuclear factor 1 B-type	-0.0900468	0.484996
Rdh1	MCG140848	0.221885	0.484908
Rdh16	Retinol dehydrogenase 16	0.220312	0.484849
Nptn	Neuroplastin	0.184894	0.484695
Lims1	LIM and senescent cell antigen-like-containing domain protein 1	-0.1234	0.484189
Lims2	LIM and senescent cell antigen-like-containing domain protein 2	-0.1234	0.484189
Rdh19	MCG134493	0.22171	0.483297
Myh4	Myosin-4	-1.48622	0.483283
Myh11	Myosin-11	-0.154356	0.482756
Hs1bp3	HCLS1-binding protein 3	-0.270912	0.482638
Rpain	RPA-interacting protein	0.182533	0.482583
Celf2	CUGBP Elav-like family member 2	-0.0809752	0.482545
Serpinb6	Serpin B6	-0.0902202	0.481639
Abcb11	Bile salt export pump	0.25911	0.481457
Mlx	Max-like protein X	-0.0878567	0.480404
ATP5IF1	ATPase inhibitor, mitochondrial	0.0803442	0.480403
Actl6a	Actin-like protein 6A	-0.0533676	0.480025
Rpl14	60S ribosomal protein L14	-0.161116	0.479868
Ddx17	Probable ATP-dependent RNA helicase DDX17	-0.0504742	0.479548
Atp6v1d	V-type proton ATPase subunit D	-0.129166	0.47947
Ap3s1	AP-3 complex subunit sigma-1	0.103215	0.478873
Snx12	Sorting nexin-12	0.0854248	0.478643
Tpi1	Triosephosphate isomerase	-0.0700951	0.47822
Arl3	ADP-ribosylation factor-like protein 3	0.110648	0.477313
Gclc	Glutamate--cysteine ligase catalytic subunit	-0.143836	0.476854
Dazap1	DAZ-associated protein 1	-0.0615854	0.4767
Shtn1	Shootin-1	-0.0867824	0.476669
Hsd17b6	17-beta-hydroxysteroid dehydrogenase type 6	0.218836	0.47651
Scfd1	Sec1 family domain-containing protein 1	-0.0724365	0.476058
Nhlrc2	NHL repeat-containing protein 2	0.0478099	0.47605
Ctnna2	Catenin alpha-2	-0.112876	0.475277
Nhp2	H/ACA ribonucleoprotein complex subunit 2	-0.144937	0.47515
Anxa4	Annexin A4	-0.120863	0.475115
Sfxn3	Sideroflexin-3	0.160577	0.474706
Myh1	Myosin-1	-1.51747	0.474391
Fabp4	Fatty acid-binding protein, adipocyte	-0.112012	0.473765
Mettl7a3	Methyltransf_11 domain-containing protein	0.213363	0.473577
Tardbp	TAR DNA-binding protein 43	-0.0479223	0.473466
Inf2	Inverted formin-2	0.124946	0.472155
Tmed2	Transmembrane emp24 domain-containing protein 2	0.13571	0.471467
Arfgap3	ADP-ribosylation factor GTPase-activating protein 3	-0.156468	0.470264
Aadat	Kynurenine/alpha-aminoadipate aminotransferase, mitochondrial	-0.0867131	0.470263
Czib	CXXC motif containing zinc binding protein	0.0600472	0.469866
Brap	BRCA1-associated protein	0.0435982	0.469385
Akr1c19	Aldo_ket_red domain-containing protein	-0.0966441	0.469376
Thrap3	Thyroid hormone receptor-associated protein 3	-0.0611342	0.469353
Cyp2d12	Cytochrome P450, family 2, subfamily d, polypeptide 12	-0.123487	0.469315
Bach1	Transcription regulator protein BACH1	0.231374	0.468795
Ndufa9	NADH dehydrogenase [ubiquinone] 1 alpha subcomplex subunit 9, mitochondrial	0.103322	0.468593
Hint3	Histidine triad nucleotide-binding protein 3	0.0986813	0.468332
Casp6	Caspase-6	0.0806543	0.467817
Gsto2	Glutathione S-transferase omega-2	0.0948097	0.467717
Sntb2	Beta-2-syntrophin	-0.0735279	0.467633
Sncb	Beta-synuclein	-0.212101	0.467064
Myh13	Myosin, heavy polypeptide 13, skeletal muscle	-1.5797	0.466809
Mrps5	28S ribosomal protein S5, mitochondrial	-0.109865	0.466218
Myh8	Myosin-8	-1.45287	0.465409
Cmas	N-acylneuraminate cytidylyltransferase	-0.108342	0.465342
Itgb1	Integrin beta-1	-0.104525	0.46514
Idh3a	Isocitrate dehydrogenase [NAD] subunit alpha, mitochondrial	0.0701138	0.464771
Slc25a23	Calcium-binding mitochondrial carrier protein SCaMC-3	0.111697	0.464416
Chmp1b1	Charged multivesicular body protein 1b-1	-0.0615248	0.463741
Chmp1b2	Charged multivesicular body protein 1b-2	-0.0615248	0.463741
Igkv6-25	Ig-like domain-containing protein	-0.339905	0.463678
Pqbp1	Polyglutamine-binding protein 1	-0.119301	0.463634
Myh2	MCG140437, isoform CRA_d	-1.46828	0.462944
Sumf1	Formylglycine-generating enzyme	-0.0764732	0.46281
Msn	Moesin	0.0351214	0.462175
Commd3	COMM domain-containing protein 3	-0.0779611	0.462042
Rdh9	Cis-retinol/androgen dehydrogenase type 3	0.220066	0.461624
Septin11	Septin-11	-0.0776429	0.461204
Rdh7	Retinol dehydrogenase 7	0.201974	0.460366
Oard1	ADP-ribose glycohydrolase OARD1	0.133716	0.460298
Pin1rt1	Peptidyl-prolyl cis-trans isomerase	-0.0980857	0.460167
Tax1bp1	Tax1-binding protein 1 homolog	-0.0565956	0.459798
Eif1b	Eukaryotic translation initiation factor 1b	-0.0654738	0.459599
Eef1a1	Elongation factor 1-alpha 1	-0.058658	0.459195
Tcirg1	V-type proton ATPase subunit a	0.204993	0.458407
Apol9a	Apol9a protein	0.355846	0.458221
Timm44	Mitochondrial import inner membrane translocase subunit TIM44	0.0319835	0.458016
Gnai3	Guanine nucleotide-binding protein G(i) subunit alpha	0.142251	0.457256
Ppp1cb	Serine/threonine-protein phosphatase PP1-beta catalytic subunit	-0.0539452	0.457168
Prkar1a	cAMP-dependent protein kinase type I-alpha regulatory subunit	-0.0655888	0.457137
Txnrd1	Thioredoxin reductase 1, cytoplasmic	0.0673784	0.455231
Ythdf2	YTH domain-containing family protein 2	-0.116231	0.45517
Ythdf1	YTH domain-containing family protein 1	-0.116231	0.45517
Igkv5-39	Ig-like domain-containing protein	-0.163898	0.454811
Igkv5-43	Ig-like domain-containing protein	-0.163898	0.454811
Igkv5-45	Ig-like domain-containing protein	-0.163898	0.454811
Mapre3	Microtubule-associated protein RP/EB family member 3	-0.061226	0.454622
Ftsj3	pre-rRNA 2'-O-ribose RNA methyltransferase FTSJ3	-0.245365	0.453712
H4c2	Histone H4	0.138591	0.453554
Cox6a1	Cytochrome c oxidase subunit 6A1, mitochondrial	0.141657	0.453517
Edc3	Enhancer of mRNA-decapping protein 3	-0.146935	0.453287
Eno1	Alpha-enolase	-0.0622141	0.453168
Hsp90aa1	Heat shock protein HSP 90-alpha	-0.0635237	0.45265
Nup50	Nuclear pore complex protein Nup50	-0.0548536	0.452325
Dhdh	Trans-1,2-dihydrobenzene-1,2-diol dehydrogenase	0.0577299	0.451706
Mylpf	Myosin regulatory light chain 2, skeletal muscle isoform	-1.5252	0.45138
Myh3	Myosin-3	-1.31101	0.451351
Myh7b	Myosin-7B	-1.24385	0.451343
Mettl7a1	Methyltransf_11 domain-containing protein	0.18474	0.451291
Eif2s2	Eukaryotic translation initiation factor 2 subunit 2	-0.061278	0.451202
Borcs6	BLOC-1-related complex subunit 6	0.0877483	0.451067
Mfap1a	Microfibrillar-associated protein 1A	-0.0659964	0.450749
Mfap1b	Microfibrillar-associated protein 1B	-0.0659964	0.450749
Plxnb2	Plexin-B2	0.0749514	0.450593
Ctsb	Cathepsin B	-0.0677643	0.450505
Prg2	Bone marrow proteoglycan	0.263283	0.450368
Psmd5	26S proteasome non-ATPase regulatory subunit 5	-0.0532293	0.450314
Mcm6	DNA replication licensing factor MCM6	-0.224946	0.449908
Hnrnph1	Heterogeneous nuclear ribonucleoprotein H	-0.0641325	0.448778
Polr2e	DNA-directed RNA polymerases I, II, and III subunit RPABC1	-0.0663991	0.448766
Seh1l	Nucleoporin SEH1	-0.0612359	0.448633
Diaph1	Protein diaphanous homolog 1	0.0826611	0.448455
Uck1	Uridine-cytidine kinase 1	0.0926842	0.447908
Gnpda2	Glucosamine-6-phosphate isomerase 2	0.467415	0.447262
Sh3bgrl2	SH3 domain-binding glutamic acid-rich-like protein 2	-0.115785	0.447111
Srp54c	Signal recognition particle 54 kDa protein	-0.0654407	0.447036
Akr1b1	Aldo-keto reductase family 1 member B1	-0.0991747	0.446497
Smap1	Stromal membrane-associated protein 1	-0.0544872	0.446474
Fgb	Fibrinogen beta chain	0.130873	0.446014
Emc10	ER membrane protein complex subunit 10	-0.0509782	0.445822
Prkca	Protein kinase C alpha type	0.199968	0.44555
Prkcb	Protein kinase C beta type	0.199968	0.44555
Psmd9	26S proteasome non-ATPase regulatory subunit 9	0.0474702	0.445427
Pter	Phosphotriesterase-related protein	0.161295	0.445212
Tpm1	Tropomyosin alpha-1 chain	-0.454639	0.444617
Coa6	Cytochrome c oxidase assembly factor 6 homolog	-0.102983	0.444137
Srrm2	Serine/arginine repetitive matrix protein 2	0.0624033	0.443516
Hmgcs1	Hydroxymethylglutaryl-CoA synthase, cytoplasmic	0.142396	0.442957
Hist1h1t	Histone H1t	-0.168737	0.442345
Efl1	Elongation factor-like GTPase 1	-0.0908219	0.441803
Acp6	Lysophosphatidic acid phosphatase type 6	0.0268876	0.441632
Myh6	Myosin-6	-1.41956	0.440869
Lactb2	Endoribonuclease LACTB2	-0.0707577	0.44019
Ddx42	ATP-dependent RNA helicase DDX42	-0.081219	0.439984
Myh7	Myosin-7	-1.41259	0.439716
Denr	Density-regulated protein	0.130594	0.439705
Faah	Fatty-acid amide hydrolase 1	0.18518	0.439578
Ube2a	Ubiquitin-conjugating enzyme E2 A	-0.0648218	0.439507
Sh3glb2	Endophilin-B2	-0.0503378	0.439316
Myl4	Myosin light chain 4	-1.56646	0.439181
Pex11a	Peroxisomal membrane protein 11A	-0.16312	0.438924
Pygb	Glycogen phosphorylase, brain form	-0.130407	0.438877
Abca6	ATP-binding cassette sub-family A member 6	0.232126	0.438666
Mrps33	28S ribosomal protein S33, mitochondrial	0.0824373	0.438329
Tgfbi	Transforming growth factor-beta-induced protein ig-h3	-0.309866	0.438143
Rps17	40S ribosomal protein S17	-0.0614785	0.438064
Gyg1	Glycogenin-1	0.0828266	0.437733
Zfand2b	AN1-type zinc finger protein 2B	-0.103937	0.437036
Mbnl1	Muscleblind-like protein 1	-0.119946	0.436598
Mbnl2	Muscleblind-like protein 2	-0.126727	0.436352
Pank1	Pantothenate kinase 1	0.140348	0.435768
Nudt12	Peroxisomal NADH pyrophosphatase NUDT12	0.0280573	0.435079
Tagln3	Transgelin-3	-0.149948	0.434964
Map2k2	Dual specificity mitogen-activated protein kinase kinase 2	-0.0449115	0.434797
Ndufb5	NADH dehydrogenase [ubiquinone] 1 beta subcomplex subunit 5, mitochondrial	0.094704	0.43453
	Tax_Id=9606 Gene_Symbol=- Similar to Keratin, type II cytoskeletal 8	0.102845	0.434389
Pitpna	Phosphatidylinositol transfer protein alpha isoform	-0.0584541	0.433181
Pxn	Paxillin	-0.0647632	0.43284
Gfpt2	Glutamine--fructose-6-phosphate aminotransferase [isomerizing] 2	-0.0903725	0.432709
Rpl10	60S ribosomal protein L10	-0.110415	0.432138
Gpatch8	G patch domain-containing protein 8	0.174208	0.431912
Akap11	A kinase (PRKA) anchor protein 11	0.247587	0.431652
Aldh8a1	2-aminomuconic semialdehyde dehydrogenase	0.0352524	0.431583
Prkar2a	cAMP-dependent protein kinase type II-alpha regulatory subunit	0.0281876	0.431048
Ckb	Creatine kinase B-type	-0.107728	0.430743
Ilk	Integrin-linked protein kinase	-0.0903459	0.430735
Apoh	Beta-2-glycoprotein 1	0.134988	0.430604
Mta3	Metastasis-associated protein MTA3	-0.114906	0.430594
Mta1	Metastasis-associated protein MTA1	-0.114906	0.430594
Vbp1	Prefoldin subunit 3	0.0452233	0.430538
Chil4	Chitinase-like protein 4	-0.563037	0.42994
Chil3	Chitinase-like protein 3	-0.563037	0.42994
Anxa6	Annexin A6	0.0529374	0.429662
Nup133	Nuclear pore complex protein Nup133	0.217869	0.429177
Rab10	Ras-related protein Rab-10	0.174944	0.429028
Sf3a3	Splicing factor 3A subunit 3	-0.0609522	0.428936
Myl1	Myosin light chain 1/3, skeletal muscle isoform	-1.43632	0.428911
Atp2a1	Sarcoplasmic/endoplasmic reticulum calcium ATPase 1	0.176623	0.428817
Bola1	BolA-like protein 1	-0.0373858	0.428549
Fkbp8	Peptidyl-prolyl cis-trans isomerase FKBP8	0.141062	0.428446
Cul2	Cullin-2	-0.101795	0.428167
Cct3	T-complex protein 1 subunit gamma	-0.0372845	0.428155
F10	Coagulation factor X	0.121121	0.428137
Dusp28	Dual specificity phosphatase 28	-0.0901634	0.427463
Hectd4	HECT domain-containing protein	-0.167038	0.427429
Strn3	Striatin-3	#NUM!	0.427243
Tsg101	Tumor susceptibility gene 101 protein	-0.0686852	0.42724
Txn2	Thioredoxin, mitochondrial	0.0517172	0.427165
Rfk	Riboflavin kinase	0.0419743	0.427146
Apoa4	Apolipoprotein A-IV	0.141601	0.425299
Nt5c	5'(3')-deoxyribonucleotidase, cytosolic type	-0.0795992	0.425095
Pbld2	Phenazine biosynthesis-like domain-containing protein 2	0.0544539	0.424775
Khsrp	Far upstream element-binding protein 2	-0.0695382	0.42461
Npc2	NPC intracellular cholesterol transporter 2	-0.107885	0.42438
Tsfm	Elongation factor Ts, mitochondrial	0.0289641	0.424082
Ahcyl1	S-adenosylhomocysteine hydrolase-like protein 1	-0.0488585	0.423555
Lmbrd2	G-protein coupled receptor-associated protein LMBRD2	0.253214	0.423274
Gsk3b	Glycogen synthase kinase-3 beta	0.128683	0.423072
Ppp1r8	Nuclear inhibitor of protein phosphatase 1	-0.0589264	0.42279
Ces1d	Carboxylesterase 1D	-0.136337	0.422744
Ap1g1	AP-1 complex subunit gamma-1	-0.129917	0.422527
Gar1	H/ACA ribonucleoprotein complex subunit 1	0.155011	0.422435
Arglu1	Arginine and glutamate-rich protein 1	0.06328	0.422238
Nup62	Nuclear pore glycoprotein p62	0.115809	0.421557
Gm7298	Predicted gene 7298	-0.141465	0.420899
Gm3776	Glutathione S-transferase	0.0872248	0.42014
Gsta1	Glutathione S-transferase A1	0.0872248	0.42014
Pmpcb	Mitochondrial-processing peptidase subunit beta	0.0291801	0.420068
Lsm4	U6 snRNA-associated Sm-like protein LSm4	-0.0592746	0.419714
Dop1b	Protein dopey-2	0.0858788	0.419027
Glyat	Glycine N-acyltransferase	0.0757752	0.418769
Ube2i	SUMO-conjugating enzyme UBC9	-0.0520503	0.418103
Bola2	BolA-like protein 2	-0.100586	0.41751
Tmod3	Tropomodulin-3	-0.0326134	0.417477
Eppk1	Epiplakin	-0.122549	0.417082
Arfgap2	ADP-ribosylation factor GTPase-activating protein 2	-0.0526041	0.416433
Usp4	Ubiquitin carboxyl-terminal hydrolase 4	-0.0452039	0.415885
Capzb	F-actin-capping protein subunit beta	-0.0414272	0.415796
Plin3	Perilipin-3	-0.0570077	0.415528
Epb41l2	Band 4.1-like protein 2	-0.0923505	0.415267
Myef2	Myelin expression factor 2	-0.039458	0.41508
Shc1	SHC-transforming protein 1	0.120551	0.414449
Ppp1r12a	Protein phosphatase 1 regulatory subunit 12A	-0.0498802	0.414078
Erc2	ERC protein 2	0.0450047	0.41396
Snw1	SNW domain-containing protein 1	-0.0653249	0.413956
Srp54	Signal recognition particle 54 kDa protein	-0.064749	0.413461
Fcn1	Ficolin-1	0.0623715	0.413398
Mylk	Myosin light chain kinase, smooth muscle	-0.104378	0.412726
Xpo5	Exportin-5	-0.634014	0.412362
Pmvk	Phosphomevalonate kinase	-0.122679	0.412092
Tsn	Translin	-0.0755392	0.411974
Snapin	SNARE-associated protein Snapin	-0.0560939	0.410611
Add3	Gamma-adducin	-0.0585301	0.410602
Myl3	Myosin light chain 3	-1.33588	0.40963
	owl|P15083| POLYMERIC-IMMUNOGLOBULIN RECEPTOR PRECURSOR (PLGR) (CONTAINS:...	0.194888	0.409575
Dnaja2	DnaJ homolog subfamily A member 2	-0.036075	0.409091
Lrrfip1	Leucine-rich repeat flightless-interacting protein 1	0.140928	0.408897
Cmpk1	UMP-CMP kinase	-0.0520447	0.408691
Rpl9	60S ribosomal protein L9	-0.0653859	0.40861
Rpl9-ps6	Ribosomal protein L9, pseudogene 6	-0.0653859	0.40861
RtcA	RNA 3'-terminal phosphate cyclase	-0.134275	0.408506
Prmt3	Protein arginine N-methyltransferase 3	-0.151581	0.408163
Usp11	Ubiquitin carboxyl-terminal hydrolase 11	-0.0610237	0.408116
Tpm4	Tropomyosin alpha-4 chain	-0.0807007	0.408062
Phldb2	Pleckstrin homology-like domain family B member 2	0.0917424	0.407619
Abhd11	Protein ABHD11	0.0498162	0.407026
Tpd52l2	Tumor protein D54	0.051192	0.406411
Ccdc25	Coiled-coil domain-containing protein 25	-0.0971761	0.406399
Yap1	Transcriptional coactivator YAP1	-0.110588	0.405495
Usp47	Ubiquitin carboxyl-terminal hydrolase 47	-0.0588285	0.405448
Ckm	Creatine kinase M-type	-1.18301	0.405252
Mtpn	Myotrophin	-0.0876798	0.405075
Eml2	Echinoderm microtubule-associated protein-like 2	-0.036631	0.404978
[truncated: 2,093 more rows]

## Sheet: WAT
GENE	DESCRIPTION	Log2 FC (KO/WT)	negLog P-value
Serpina1e	Alpha-1-antitrypsin 1-5	-1.05621	2.26251
H1-2	Histone H1.2	-0.872371	2.22899
H1-1	Histone H1.1	-0.800131	2.13324
H1-3	Histone H1.3	-0.954595	2.06635
Hist1h1t	Histone H1t	-0.915685	2.02693
H1-4	Histone H1.4	-0.888957	1.91567
Egfr	Epidermal growth factor receptor	-0.688994	1.75106
Gucy1b1	Guanylate cyclase soluble subunit beta-1	-1.00428	1.70289
C6	Complement component 6	-0.862111	1.6534
Ndufc2	NADH dehydrogenase [ubiquinone] 1 subunit C2	-0.664618	1.64628
H1-5	Histone H1.5	-0.552655	1.59662
Chmp2b	Charged multivesicular body protein 2b	-2.85248	1.48191
Ndufa13	NADH dehydrogenase [ubiquinone] 1 alpha subcomplex subunit 13	-0.556419	1.47743
Apoa2	Apolipoprotein A-II	0.906898	1.44024
Mgst1	Microsomal glutathione S-transferase 1	-0.829631	1.40182
Azin2	Antizyme inhibitor 2	0.595158	1.38818
Serpina3g	Serine protease inhibitor A3G	-0.732418	1.3688
Serpina3c	Serine protease inhibitor A3C	-0.731266	1.36838
Serpina3f	Serine protease inhibitor A3F	-0.737077	1.36472
H1-0	Histone H1.0	-0.874946	1.35505
Phax	Phosphorylated adapter RNA export protein	0.460668	2.94866
Lgals3bp	Galectin-3-binding protein	-0.303313	2.26834
Psmb2	Proteasome subunit beta type-2	-0.328507	2.08178
Serpina6	Corticosteroid-binding globulin	0.449622	2.00354
Il1rap	Interleukin-1 receptor accessory protein	0.290429	1.8118
Cbr2	Carbonyl reductase [NADPH] 2	-0.415819	1.56636
Capzb	F-actin-capping protein subunit beta	-0.145506	1.56176
Rab13	Ras-related protein Rab-13	-0.23071	1.55329
Pnp2	Purine nucleoside phosphorylase	-0.320769	1.51318
Ndufs3	NADH dehydrogenase [ubiquinone] iron-sulfur protein 3, mitochondrial	-0.30186	1.47616
Gpx4	Phospholipid hydroperoxide glutathione peroxidase	-0.314017	1.47505
H2-Ab1	H-2 class II histocompatibility antigen, A-D beta chain	-0.253467	1.38634
F10	Coagulation factor X	0.269794	1.3393
Gm12117	Gp_dh_C domain-containing protein	-0.237547	1.30192
Amy1	Alpha-amylase 1	-0.515689	1.29883
Amy2	Pancreatic alpha-amylase	-0.515689	1.29883
Serpina3n	Serine protease inhibitor A3N	-0.60642	1.29725
Ppp1cb	Serine/threonine-protein phosphatase PP1-beta catalytic subunit	-0.435328	1.29312
Wbp2	WW domain-binding protein 2	-0.344353	1.28438
Gsta2	Glutathione S-transferase A2	-0.490071	1.26996
Serpina3m	Serine protease inhibitor A3M	-0.751304	1.26248
Mpp1	55 kDa erythrocyte membrane protein	-0.699719	1.26109
Ube2k	Ubiquitin-conjugating enzyme E2 K	-0.0878499	1.25865
Gm11214	Gp_dh_C domain-containing protein	-0.209562	1.2366
Ptrh2	Peptidyl-tRNA hydrolase 2, mitochondrial	-0.408355	1.23156
Ppp1ca	Serine/threonine-protein phosphatase PP1-alpha catalytic subunit	-0.414299	1.22545
Gm10639	Glutathione S-transferase	-0.356536	1.2149
Rab11fip5	Rab11 family-interacting protein 5	-0.550996	1.20096
Kiaa1522	Uncharacterized protein KIAA1522	-1.10032	1.1951
Stk24	Serine/threonine-protein kinase 24	-0.280823	1.17249
Gm3776	Glutathione S-transferase	-0.502122	1.16584
Gsta1	Glutathione S-transferase A1	-0.502122	1.16584
Rab32	Ras-related protein Rab-32	-0.528198	1.16518
Gsta4	Glutathione S-transferase A4	-0.470391	1.16088
Gsta3	Glutathione S-transferase A3	-0.487723	1.15802
Dnaja3	DnaJ homolog subfamily A member 3, mitochondrial	-0.0885096	1.15272
Ppp1r18	Phostensin	0.3566	1.14239
Prrc2a	Protein PRRC2A	0.427669	1.14151
Ppp1cc	Serine/threonine-protein phosphatase PP1-gamma catalytic subunit	-0.4615	1.13358
Htatip2	Oxidoreductase HTATIP2	-0.452325	1.12953
Ugdh	UDP-glucose 6-dehydrogenase	-0.516056	1.12867
Apoa4	Apolipoprotein A-IV	0.461763	1.11842
Serpina3k	Serine protease inhibitor A3K	-0.760188	1.10595
Hspb6	Heat shock protein beta-6	-0.334003	1.10454
Pgrmc2	Membrane-associated progesterone receptor component 2	-0.306461	1.10393
Nup35	Nucleoporin NUP35	0.347351	1.10055
Gc	Vitamin D-binding protein	0.582923	1.09959
Arpc3	Actin-related protein 2/3 complex subunit 3	-0.305134	1.09402
Idh1	Isocitrate dehydrogenase [NADP] cytoplasmic	-0.420161	1.09029
C8g	Complement component C8 gamma chain	-0.54058	1.08689
Bcam	Basal cell adhesion molecule	-0.554161	1.08563
Nucb1	Nucleobindin-1	0.969164	1.07661
Hsd11b1	Corticosteroid 11-beta-dehydrogenase isozyme 1	-0.752035	1.07418
Cdc42	Cell division control protein 42 homolog	-0.347411	1.06172
Erc1	ELKS/Rab6-interacting/CAST family member 1	-0.305719	1.05458
Dnaja1	DnaJ homolog subfamily A member 1	-0.164025	1.04658
Slc25a31	ADP/ATP translocase 4	-0.354209	1.04253
Selenop	Selenoprotein P	0.367233	1.03453
Msra	Mitochondrial peptide methionine sulfoxide reductase	-0.199671	1.02927
Serpina1b	Alpha-1-antitrypsin 1-2	-0.390901	1.02698
Sfxn1	Sideroflexin-1	-0.352538	1.02587
Pea15	Astrocytic phosphoprotein PEA-15	0.624772	1.02476
Gmpr	GMP reductase 1	-0.506386	1.01909
Gmpr2	GMP reductase 2	-0.506386	1.01909
Ccdc50	Coiled-coil domain-containing protein 50	-0.403941	1.01596
Celf1	CUGBP Elav-like family member 1	-0.122708	1.0125
Col4a5	Collagen IV NC1 domain-containing protein	-0.466126	1.00648
Kng2	HMW kininogen-II	0.417481	1.00032
Kng1	Kininogen-1	0.415056	0.994581
Ndufaf1	Complex I intermediate-associated protein 30, mitochondrial	-0.247445	0.98309
Comt	Catechol O-methyltransferase	-0.245935	0.983059
Arpc4	Actin-related protein 2/3 complex subunit 4	-0.542546	0.980944
Lrrfip1	Leucine-rich repeat flightless-interacting protein 1	0.24197	0.97777
C7	Complement component 7	-0.580597	0.969528
Gm3839	Glyceraldehyde-3-phosphate dehydrogenase	-0.141542	0.968768
Cd14	Monocyte differentiation antigen CD14	-0.302363	0.968606
Tor2a	Torsin-2A	-0.81483	0.96848
Cyp2e1	Cytochrome P450 2E1	-0.702742	0.968232
Ugp2	UTP--glucose-1-phosphate uridylyltransferase	-0.348038	0.964557
Gmfg	Glia maturation factor gamma	-0.189598	0.953574
Ggact	Gamma-glutamylaminecyclotransferase	-0.377483	0.951311
Tppp3	Tubulin polymerization-promoting protein family member 3	-0.318647	0.9494
Col4a1	Collagen alpha-1(IV) chain	-0.331282	0.937006
Tmem205	Transmembrane protein 205	-0.599328	0.936537
Serpina1d	Alpha-1-antitrypsin 1-4	-0.361346	0.930386
Srgap2	SLIT-ROBO Rho GTPase-activating protein 2	-0.551341	0.92964
Sar1a	GTP-binding protein SAR1a	-0.243838	0.928823
Tomm22	Mitochondrial import receptor subunit TOM22 homolog	0.368746	0.925772
Cisd3	CDGSH iron-sulfur domain-containing protein 3, mitochondrial	-0.404221	0.924207
Grsf1	G-rich sequence factor 1	0.771836	0.922562
Cox6a1	Cytochrome c oxidase subunit 6A1, mitochondrial	0.347588	0.920508
Vcan	Versican core protein	-0.401142	0.919953
Serpina1a	Alpha-1-antitrypsin 1-1	-0.385647	0.919912
Serpina1c	Alpha-1-antitrypsin 1-3	-0.386336	0.918896
Cops5	COP9 signalosome complex subunit 5	-0.184156	0.907794
Fadd	FAS-associated death domain protein	-0.168512	0.905304
Apoc3	Apolipoprotein C-III	0.677034	0.903584
Txndc17	Thioredoxin domain-containing protein 17	0.471374	0.901834
Mrps6	28S ribosomal protein S6, mitochondrial	-0.131855	0.89997
Orm1	Alpha-1-acid glycoprotein 1	1.29736	0.897044
Zadh2	Prostaglandin reductase-3	-0.276096	0.895194
Edf1	Endothelial differentiation-related factor 1	-0.151105	0.892083
Thrsp	Thyroid hormone-inducible hepatic protein	-0.566382	0.891422
Mtpn	Myotrophin	0.67538	0.89092
Ggt5	Glutathione hydrolase 5 proenzyme	-0.491053	0.889635
Gstz1	Maleylacetoacetate isomerase	-0.517517	0.885874
Prxl2b	Prostamide/prostaglandin F synthase	-0.409964	0.88565
Bcas2	Pre-mRNA-splicing factor SPF27	0.339047	0.885342
Aspa	Aspartoacylase	-0.540577	0.884591
Fam177a1	Protein FAM177A1	0.187455	0.879323
Myof	Myoferlin	-1.68753	0.878496
Pld4	Phospholipase D4	-0.345053	0.876114
Psme2	Proteasome activator complex subunit 2	-0.318246	0.874627
Ptges3	Prostaglandin E synthase 3	-0.31129	0.869493
Cnpy4	Protein canopy homolog 4	0.392512	0.867735
Hmgcl	Hydroxymethylglutaryl-CoA lyase, mitochondrial	-0.124575	0.867559
Tacc1	Transforming acidic coiled-coil-containing protein 1	0.181162	0.866991
Itgb2	Integrin beta-2	-0.588663	0.860202
Clic4	Chloride intracellular channel protein 4	-0.231436	0.85764
Naprt	Nicotinate phosphoribosyltransferase	-0.499913	0.850811
Mup7	Lipocln_cytosolic_FA-bd_dom domain-containing protein	-0.647619	0.848198
Cmpk2	UMP-CMP kinase 2, mitochondrial	-0.19967	0.847475
Taldo1	Transaldolase	-0.25799	0.842415
Pnp	Purine nucleoside phosphorylase	-0.402804	0.838341
Kpna6	Importin subunit alpha-7	-0.865147	0.837838
S100a16	Protein S100-A16	-0.26306	0.834802
Pter	Phosphotriesterase-related protein	0.371099	0.83433
Vhl	von Hippel-Lindau disease tumor suppressor	-0.335536	0.833004
Ceacam1	Carcinoembryonic antigen-related cell adhesion molecule 1	-0.438136	0.826496
Ndufb8	NADH dehydrogenase [ubiquinone] 1 beta subcomplex subunit 8, mitochondrial	-0.180553	0.824801
Serpinb6c	SERPIN domain-containing protein	-0.664595	0.82423
Pitpna	Phosphatidylinositol transfer protein alpha isoform	-0.651201	0.819562
Orm2	Alpha-1-acid glycoprotein 2	1.59914	0.817872
Fxn	Frataxin, mitochondrial	0.622407	0.817115
Rhoc	Rho-related GTP-binding protein RhoC	-0.250014	0.816052
Aox3	Aldehyde oxidase 3	-0.436515	0.815677
Fgfr1op2	FGFR1 oncogene partner 2 homolog	0.960592	0.814271
Orm3	Alpha-1-acid glycoprotein 3	1.62765	0.813067
Zc3h4	Zinc finger CCCH domain-containing protein 4	-0.150246	0.812899
Rhoa	Transforming protein RhoA	-0.247792	0.81204
Ncoa5	Nuclear receptor coactivator 5	-1.43891	0.811337
Casp8	Caspase-8	-0.496395	0.810669
Pcyt1b	Choline-phosphate cytidylyltransferase B	0.371421	0.808507
Aspn	Asporin	-0.547279	0.808268
Cryab	Alpha-crystallin B chain	-0.312917	0.806011
Cast	Calpastatin	0.153646	0.805664
Psma4	Proteasome subunit alpha type-4	-0.185444	0.8052
Rhog	Rho-related GTP-binding protein RhoG	-0.296265	0.803872
Rhoj	Rho-related GTP-binding protein RhoJ	-0.296265	0.803872
Rhoq	Rho-related GTP-binding protein RhoQ	-0.296265	0.803872
Aldh2	Aldehyde dehydrogenase, mitochondrial	-0.285789	0.798379
Vps26c	Vacuolar protein sorting-associated protein 26C	-0.273278	0.797224
Adsl	Adenylosuccinate lyase	-0.656304	0.794457
Pou2f1	POU domain, class 2, transcription factor 1	0.758053	0.791497
Itih4	Inter alpha-trypsin inhibitor, heavy chain 4	0.56352	0.791064
Mcts2	Malignant T-cell-amplified sequence 2	-0.19119	0.782842
Rhob	Rho-related GTP-binding protein RhoB	-0.260486	0.781871
Aacs	Acetoacetyl-CoA synthetase	-0.694234	0.781751
Slc25a5	ADP/ATP translocase 2	-0.280883	0.780078
Isoc1	Isochorismatase domain-containing protein 1	-0.258556	0.780043
Hddc2	HD domain-containing protein 2	1.06489	0.778631
Casp7	Caspase-7	-0.521831	0.778214
Snapin	SNARE-associated protein Snapin	0.385014	0.774662
Vps25	Vacuolar protein-sorting-associated protein 25	-0.328465	0.772887
Gapdh	Glyceraldehyde-3-phosphate dehydrogenase	-0.140521	0.772666
Acot5	Acyl-coenzyme A thioesterase 5	0.309233	0.772165
Gfer	FAD-linked sulfhydryl oxidase ALR	0.389188	0.772148
Pex19	Peroxisomal biogenesis factor 19	0.187245	0.764979
Abi1	Abl interactor 1	-0.186373	0.764826
Gm10358	Glyceraldehyde-3-phosphate dehydrogenase	-0.140684	0.760777
Ctsz	Cathepsin Z	-0.160041	0.759137
Hypk	Huntingtin-interacting protein K	0.789686	0.75784
Nampt	Nicotinamide phosphoribosyltransferase	-0.568436	0.750318
Crmp1	Dihydropyrimidinase-related protein 1	-0.247432	0.748449
Pde2a	cGMP-dependent 3',5'-cyclic phosphodiesterase	0.32814	0.747896
Snrpf	Small nuclear ribonucleoprotein F	1.33735	0.744209
Map2k2	Dual specificity mitogen-activated protein kinase kinase 2	0.417147	0.738692
Bsg	Basigin	-0.234289	0.735527
Igfbp4	Insulin-like growth factor-binding protein 4	0.463632	0.734568
Ppp2r2c	Serine/threonine-protein phosphatase 2A 55 kDa regulatory subunit B gamma isoform	-1.0536	0.733844
Ube2h	Ubiquitin-conjugating enzyme E2 H	-0.244669	0.730347
Rpa3	Replication protein A 14 kDa subunit	0.20665	0.729769
Rala	Ras-related protein Ral-A	-0.340544	0.727027
Ralb	Ras-related protein Ral-B	-0.340544	0.727027
Lmbrd1	Probable lysosomal cobalamin transporter	-0.602811	0.72598
Capns1	Calpain small subunit 1	-0.277995	0.721755
Cox4i1	Cytochrome c oxidase subunit 4 isoform 1, mitochondrial	-0.226654	0.721741
Mdp1	Magnesium-dependent phosphatase 1	0.419969	0.719488
Ftl2	Ferritin light chain 2	-0.178023	0.718316
Polr2e	DNA-directed RNA polymerases I, II, and III subunit RPABC1	0.226123	0.717913
Ftl1	Ferritin light chain 1	-0.159826	0.717776
Dcn	Decorin	-0.490051	0.717685
Arl8a	ADP-ribosylation factor-like protein 8A	-0.391113	0.717491
Pdlim5	PDZ and LIM domain protein 5	-0.148415	0.712285
Krt17	Keratin, type I cytoskeletal 17	0.888619	0.710713
C8a	Complement component C8 alpha chain	-0.380383	0.708871
Bcap31	B-cell receptor-associated protein 31	-0.44775	0.708176
Timm10	Mitochondrial import inner membrane translocase subunit Tim10	0.755932	0.707924
Igkv6-15	Ig-like domain-containing protein	0.963546	0.706331
Rad21	Double-strand-break repair protein rad21 homolog	-0.861169	0.705336
Psmb8	Proteasome subunit beta type-8	-0.312294	0.704768
Slc25a4	ADP/ATP translocase 1	-0.264686	0.700614
Pcbd2	Pterin-4-alpha-carbinolamine dehydratase 2	0.16227	0.700424
Krt14	Keratin, type I cytoskeletal 14	0.791485	0.700034
Dctn2	Dynactin subunit 2	0.133674	0.699794
Clta	Clathrin light chain A	1.03458	0.694397
Gpld1	Phosphatidylinositol-glycan-specific phospholipase D	0.161568	0.693799
Anpep	Aminopeptidase N	-0.556375	0.693255
Psma3	Proteasome subunit alpha type-3	-0.375962	0.692131
Cd81	CD81 antigen	-0.235281	0.69008
Snta1	Alpha-1-syntrophin	-0.372764	0.689792
Ppp1r14b	Protein phosphatase 1 regulatory subunit 14B	0.306574	0.689114
Igbp1	Immunoglobulin-binding protein 1	-0.0875319	0.689081
Uqcr10	Cytochrome b-c1 complex subunit 9	-0.231691	0.688335
Vdac3	Voltage-dependent anion-selective channel protein 3	-0.311479	0.684437
Syap1	Synapse-associated protein 1	0.102075	0.683412
Sar1b	GTP-binding protein SAR1b	-0.196648	0.68201
H2-L	H-2 class I histocompatibility antigen, L-D alpha chain	-0.267955	0.680929
Gale	UDP-glucose 4-epimerase	-0.311592	0.680823
Afm	Afamin	0.532316	0.680451
Acot4	Peroxisomal succinyl-coenzyme A thioesterase	0.302699	0.67852
Acot6	Acyl-coenzyme A thioesterase 6	0.302699	0.67852
Commd1	COMM domain-containing protein 1	-0.190307	0.676618
Rplp0	60S acidic ribosomal protein P0	-0.346769	0.675783
Atp5mf	ATP synthase subunit f, mitochondrial	-0.225632	0.674546
Scd1	Acyl-CoA desaturase 1	-0.538683	0.673194
Pdap1	28 kDa heat- and acid-stable phosphoprotein	0.307717	0.672554
Ces3a	Carboxylesterase 3A	-0.309061	0.671849
Ndufb11	NADH dehydrogenase [ubiquinone] 1 beta subcomplex subunit 11, mitochondrial	-0.233894	0.671537
Glrx5	Glutaredoxin-related protein 5, mitochondrial	0.715852	0.670769
Map2k1	Dual specificity mitogen-activated protein kinase kinase 1	-0.411618	0.670177
B2m	Beta-2-microglobulin	-0.18525	0.670077
Eif4ebp1	Eukaryotic translation initiation factor 4E-binding protein 1	-0.425414	0.666139
Ctbp2	C-terminal-binding protein 2	0.205199	0.664671
Serpinh1	Serpin H1	-0.489179	0.661735
Hrg	Histidine-rich glycoprotein	0.279542	0.659983
Tst	Thiosulfate sulfurtransferase	-0.667588	0.65823
Eif4e3	Eukaryotic translation initiation factor 4E type 3	-0.299679	0.657897
Mup1	Major urinary protein 1	-0.297558	0.657026
Mup15	Lipocln_cytosolic_FA-bd_dom domain-containing protein	-0.297558	0.657026
Ptpn11	Tyrosine-protein phosphatase non-receptor type 11	-0.600606	0.656841
Col4a2	Collagen alpha-2(IV) chain	-0.244235	0.656646
Phlda3	Pleckstrin homology-like domain family A member 3	-0.488731	0.655104
Acot3	Acyl-coenzyme A thioesterase 3	0.421508	0.653888
Coa3	Cytochrome c oxidase assembly factor 3 homolog, mitochondrial	-0.509695	0.653531
Bcat2	Branched-chain-amino-acid aminotransferase, mitochondrial	-0.497554	0.653113
Slc4a1	Band 3 anion transport protein	-0.438332	0.652951
Ppl	Periplakin	-0.257514	0.652668
Mmrn2	Multimerin-2	-0.346578	0.652435
Prpsap1	Phosphoribosyl pyrophosphate synthase-associated protein 1	-0.288362	0.651777
Prpsap2	Phosphoribosyl pyrophosphate synthase-associated protein 2	-0.288362	0.651777
Thy1	Thy-1 membrane glycoprotein	-0.272834	0.651463
Nqo1	NAD(P)H dehydrogenase [quinone] 1	-0.392863	0.649596
Ube2r2	Ubiquitin-conjugating enzyme E2 R2	-0.288191	0.647248
Rap1a	Ras-related protein Rap-1A	-0.272173	0.646808
Tprg1l	Tumor protein p63-regulated gene 1-like protein	-0.253474	0.646574
Rab7a	Ras-related protein Rab-7a	-0.201687	0.643714
S100a11	Protein S100-A11	0.373066	0.64326
Gstm1	Glutathione S-transferase Mu 1	-0.210159	0.639381
Sqor	Sulfide:quinone oxidoreductase, mitochondrial	-0.665878	0.638113
Dpysl3	Dihydropyrimidinase-related protein 3	-0.243312	0.63722
Ahnak	PDZ domain-containing protein	-0.327186	0.637179
Gm5426	ATP synthase subunit	-0.308549	0.637031
Tsnax	Translin-associated protein X	-0.340512	0.635925
Krt20	Keratin, type I cytoskeletal 20	0.509292	0.635033
Gstt1	Glutathione S-transferase theta-1	-0.484945	0.63316
Dynlrb1	Dynein light chain roadblock-type 1	0.468868	0.631241
Icam1	Intercellular adhesion molecule 1	0.192653	0.631146
Pdcd5	Programmed cell death protein 5	1.08306	0.630381
Akap8	A-kinase anchor protein 8	0.56538	0.628766
Synpo2	Synaptopodin-2	-0.292772	0.626729
Cox5a	Cytochrome c oxidase subunit 5A, mitochondrial	0.841276	0.62609
Niban1	Protein Niban 1	-0.532708	0.624772
Ppm1a	Protein phosphatase 1A	-0.284686	0.623956
Sh3kbp1	SH3 domain-containing kinase-binding protein 1	-0.24215	0.622083
H2-K1	H-2 class I histocompatibility antigen, K-B alpha chain	-0.210459	0.619687
Isca2	Iron-sulfur cluster assembly 2 homolog, mitochondrial	0.683666	0.618719
Bak1	Bcl-2 homologous antagonist/killer	-0.537661	0.617791
Blvrb	Flavin reductase (NADPH)	-0.186038	0.615298
Bhmt	Betaine--homocysteine S-methyltransferase 1	1.10012	0.614591
Atp5mg	ATP synthase subunit g, mitochondrial	-0.220321	0.614016
Trip10	Cdc42-interacting protein 4	-0.225841	0.613832
Crisp1	Cysteine-rich secretory protein 1	1.85699	0.613406
Tdrp	Testis development-related protein	0.106121	0.612741
Phb2	Prohibitin-2	-0.234071	0.611889
Dda1	DET1- and DDB1-associated protein 1	0.488883	0.61085
Brk1	Protein BRICK1	0.415097	0.610281
Cfi	Complement factor I	0.213039	0.610116
Pgm3	Phosphoacetylglucosamine mutase	0.825171	0.609859
Aspscr1	Tether containing UBX domain for GLUT4	-0.213412	0.608441
Clip1	CAP-Gly domain-containing linker protein 1	0.100504	0.60672
Hdgf	Hepatoma-derived growth factor	0.588094	0.606567
Acot1	Acyl-coenzyme A thioesterase 1	0.276658	0.604908
MGI:1913624	UPF0449 protein C19orf25 homolog	0.815237	0.603821
Bgn	Biglycan	-0.389247	0.603654
Parp14	Protein mono-ADP-ribosyltransferase PARP14	-0.388982	0.603452
Folr2	Folate receptor beta	-0.36423	0.603254
N6amt1	Methyltransferase N6AMT1	0.334082	0.602992
Atxn2	Ataxin-2	0.129718	0.602788
Gm8909	Ig-like domain-containing protein	-0.17454	0.602337
H2-Q1	Ig-like domain-containing protein	-0.17454	0.602337
Macrod1	ADP-ribose glycohydrolase MACROD1	0.202228	0.602145
Akap11	A kinase (PRKA) anchor protein 11	0.841193	0.601997
Tacc2	Transforming acidic coiled-coil-containing protein 2	0.253809	0.601661
Rac2	Ras-related C3 botulinum toxin substrate 2	-0.254481	0.601309
Rack1	Receptor of activated protein C kinase 1	-0.29515	0.601253
Sparc	SPARC	-0.275083	0.601082
Reep5	Receptor expression-enhancing protein 5	-0.394668	0.60097
Eef1a2	Elongation factor 1-alpha 2	-0.494742	0.600205
Ddah1	N(G),N(G)-dimethylarginine dimethylaminohydrolase 1	0.251191	0.600087
Pycr2	Pyrroline-5-carboxylate reductase 2	0.565098	0.600033
Krt15	Keratin, type I cytoskeletal 15	0.597819	0.59749
Igkv3-10	Ig-like domain-containing protein	-0.283184	0.596302
Igkv3-12	Ig-like domain-containing protein	-0.283184	0.596302
Gm43218	Ig-like domain-containing protein	0.711404	0.596287
Igkv8-16	Ig-like domain-containing protein	0.711404	0.596287
Igha	Immunoglobulin heavy constant alpha	-0.728646	0.59604
Cdh5	Cadherin-5	-0.189507	0.595016
Gng5	Guanine nucleotide-binding protein G(I)/G(S)/G(O) subunit gamma-5	-0.537928	0.594987
Pccb	Propionyl-CoA carboxylase beta chain, mitochondrial	-0.409719	0.59479
Psmc5	26S proteasome regulatory subunit 8	-0.126515	0.592083
Coro1a	Coronin-1A	-0.397011	0.591952
Psmb4	Proteasome subunit beta type-4	-0.0955973	0.591709
Smap	Small acidic protein	0.306967	0.591708
Fut11	Alpha-(1,3)-fucosyltransferase 11	-0.195431	0.591138
MGI:1914407	Protein C8orf37 homolog	0.224318	0.590624
Banf1	Barrier-to-autointegration factor	1.01126	0.587989
Vasp	Vasodilator-stimulated phosphoprotein	-0.120758	0.583717
Cltb	Clathrin light chain B	0.987033	0.583369
Acot2	Acyl-coenzyme A thioesterase 2, mitochondrial	0.171821	0.583019
C4bpa	C4b-binding protein	1.13789	0.582168
Rap1b	Ras-related protein Rap-1b	-0.276932	0.58165
Ola1	Obg-like ATPase 1	-0.17417	0.580457
Gpd1l	Glycerol-3-phosphate dehydrogenase 1-like protein	-0.369412	0.580122
Dpysl2	Dihydropyrimidinase-related protein 2	-0.172602	0.579986
Itih1	Inter-alpha-trypsin inhibitor heavy chain H1	-0.268246	0.579727
Gpd1	Glycerol-3-phosphate dehydrogenase [NAD(+)], cytoplasmic	-0.406663	0.578661
Hgfac	Hepatocyte growth factor activator	0.409442	0.577526
Spag7	Sperm-associated antigen 7	0.600741	0.577103
Cenpv	Centromere protein V	-0.676703	0.576798
Aldoc	Fructose-bisphosphate aldolase C	-0.178772	0.576741
Gclm	Glutamate--cysteine ligase regulatory subunit	0.274921	0.576203
Ighg1	Ig gamma-1 chain C region, membrane-bound form	0.969768	0.575925
Gm15294	Gp_dh_C domain-containing protein	-0.138094	0.573979
H2-Q6	Ig-like domain-containing protein	-0.177629	0.572711
H2-Q7	H-2 class I histocompatibility antigen, Q7 alpha chain	-0.177629	0.572711
H2-Q8	H-2 class I histocompatibility antigen, Q8 alpha chain	-0.177629	0.572711
Cyb5a	Cytochrome b5	-0.283227	0.572393
Ndufs6	NADH dehydrogenase [ubiquinone] iron-sulfur protein 6, mitochondrial	0.837929	0.572385
Rsu1	Ras suppressor protein 1	-0.211121	0.572348
Mthfs	5-formyltetrahydrofolate cyclo-ligase	-0.495865	0.57207
Mthfsl	5-formyltetrahydrofolate cyclo-ligase	-0.495865	0.57207
Ciao2b	Cytosolic iron-sulfur assembly component 2B	0.41099	0.571439
Col5a2	Collagen alpha-2(V) chain	-0.361103	0.568005
Gstk1	Glutathione S-transferase kappa 1	-0.244395	0.567832
H2-Q4	Ig-like domain-containing protein	-0.167801	0.565252
Rfk	Riboflavin kinase	-0.0959652	0.565158
Flna	Filamin-A	-0.609383	0.564662
Ranbp1	Ran-specific GTPase-activating protein	0.591075	0.56345
Ak2	Adenylate kinase 2, mitochondrial	-0.261796	0.563191
Akr1c13	Aldo-keto reductase family 1 member C13	-0.113655	0.562977
Isoc2a	Isochorismatase domain-containing protein 2A	-0.275727	0.562686
Mup11	Major urinary protein 11	-0.322091	0.562238
Mup17	Major urinary protein 17	-0.322091	0.562238
Mup18	Major urinary protein 18	-0.322091	0.562238
Mup6	Major urinary protein 6	-0.322091	0.562238
Tubb1	Tubulin beta-1 chain	-0.174156	0.562094
Nenf	Neudesin	0.662418	0.561791
Psme1	Proteasome activator complex subunit 1	-0.087633	0.558902
Elob	Elongin-B	0.45944	0.557477
Dohh	Deoxyhypusine hydroxylase	0.518678	0.556891
Kras	GTPase KRas	-0.18586	0.556853
Emc7	ER membrane protein complex subunit 7	-0.371827	0.556602
Inpp5k	Inositol polyphosphate 5-phosphatase K	-0.695442	0.555375
Rab18	Ras-related protein Rab-18	0.215995	0.554497
Aifm2	Apoptosis-inducing factor 2	-0.423053	0.55433
Mccc2	Methylcrotonoyl-CoA carboxylase beta chain, mitochondrial	-0.228774	0.554232
Eloc	Elongin-C	0.276141	0.552176
Ckm	Creatine kinase M-type	-0.618882	0.550927
Mpst	3-mercaptopyruvate sulfurtransferase	-0.193873	0.55048
Setd7	Histone-lysine N-methyltransferase SETD7	-0.223567	0.54994
Pgam5	Serine/threonine-protein phosphatase PGAM5, mitochondrial	-0.214606	0.549939
Sord	Sorbitol dehydrogenase	0.575817	0.549917
Bola1	BolA-like protein 1	0.287751	0.54963
Vsir	V-type immunoglobulin domain-containing suppressor of T-cell activation	-0.329254	0.549558
Gstm3	Glutathione S-transferase Mu 3	-0.251295	0.549308
Znrf2	E3 ubiquitin-protein ligase ZNRF2	-0.189323	0.548803
Mup13	Lipocln_cytosolic_FA-bd_dom domain-containing protein	-0.46339	0.547382
Bag4	BAG family molecular chaperone regulator 4	0.372983	0.546813
Rac1	Ras-related C3 botulinum toxin substrate 1	-0.222546	0.546004
Rac3	Ras-related C3 botulinum toxin substrate 3	-0.222546	0.546004
Lpl	Lipoprotein lipase	-0.429226	0.544392
Serpina7	Thyroxine-binding globulin	0.391211	0.543901
Lin7a	Protein lin-7 homolog A	0.359305	0.543042
Lin7b	Protein lin-7 homolog B	0.359305	0.543042
Thbd	Thrombomodulin	-0.319598	0.542915
Igkv13-84	Ig-like domain-containing protein	0.81304	0.541696
Igkv13-85	Ig-like domain-containing protein	0.81304	0.541696
Rmdn1	Regulator of microtubule dynamics protein 1	-0.276616	0.539768
Lrrn4	Leucine-rich repeat neuronal protein 4	-0.388977	0.539564
Sfxn3	Sideroflexin-3	0.330434	0.53941
Bche	Cholinesterase	-0.335135	0.537504
Tsn	Translin	-0.362536	0.536926
Nudt2	Bis(5'-nucleosyl)-tetraphosphatase [asymmetrical]	-0.0903992	0.536695
Uqcrh	Cytochrome b-c1 complex subunit 6, mitochondrial	0.647582	0.536343
Pxn	Paxillin	0.223912	0.535765
Ppp2r1b	Serine/threonine-protein phosphatase 2A 65 kDa regulatory subunit A beta isoform	-0.439565	0.535029
Pgd	6-phosphogluconate dehydrogenase, decarboxylating	-0.564038	0.534237
Rbm12	RNA-binding protein 12	0.383644	0.534196
Cnpy3	Protein canopy homolog 3	0.815454	0.532129
Rpl32	60S ribosomal protein L32	-0.380294	0.531754
Ppp3r1	Calcineurin subunit B type 1	0.35074	0.531687
Lima1	LIM domain and actin-binding protein 1	0.328378	0.530938
Hras	GTPase HRas	-0.164184	0.530938
Nras	GTPase NRas	-0.164184	0.530938
Nudcd2	NudC domain-containing protein 2	0.225983	0.530362
Commd6	COMM domain-containing protein 6	0.212098	0.52989
Eea1	Early endosome antigen 1	0.10877	0.529453
Mnat1	CDK-activating kinase assembly factor MAT1	0.506521	0.529317
F13a1	Coagulation factor XIII A chain	-0.46625	0.527898
Trappc3	Trafficking protein particle complex subunit 3	-0.310921	0.527595
Igkv17-121	Ig-like domain-containing protein	0.536031	0.527503
Igkv17-127	Ig-like domain-containing protein	0.536031	0.527503
Rwdd4	RWD domain-containing protein 4	0.335408	0.527445
Vamp2	Vesicle-associated membrane protein 2	-0.249813	0.526622
Ighv1-50	Ig-like domain-containing protein	0.42785	0.524853
Ighv1-69	Ig-like domain-containing protein	0.42785	0.524853
Fhl2	Four and a half LIM domains protein 2	0.378202	0.524442
Fam136a	Protein FAM136A	0.667298	0.524441
Hcls1	Hematopoietic lineage cell-specific protein	-0.111476	0.524429
C1qbp	Complement component 1 Q subcomponent-binding protein, mitochondrial	0.195457	0.524164
Postn	Periostin	-0.392802	0.523767
Gda	Guanine deaminase	-0.413565	0.523732
Atox1	Copper transport protein ATOX1	0.956399	0.523204
Aga	N(4)-(beta-N-acetylglucosaminyl)-L-asparaginase	0.698367	0.522486
MGI:1925941	UPF0598 protein C8orf82 homolog	0.163032	0.522309
Retn	Resistin	-0.662772	0.521839
Dhrs11	Dehydrogenase/reductase SDR family member 11	-0.140684	0.521788
Fam192a	PSME3-interacting protein	0.261119	0.521555
Necap1	Adaptin ear-binding coat-associated protein 1	0.335744	0.521072
Wdr1	WD repeat-containing protein 1	-0.286158	0.521014
Mup2	Major urinary protein 2	-0.27141	0.520374
Mup5	Major urinary protein 5	-0.27141	0.520374
Nudt9	ADP-ribose pyrophosphatase, mitochondrial	0.283893	0.520344
Igkv1-110	Ig-like domain-containing protein	-0.292089	0.520255
Igkv1-117	Ig-like domain-containing protein	-0.292089	0.520255
Igkv1-122	Ig-like domain-containing protein	-0.292089	0.520255
Igkv1-35	Ig-like domain-containing protein	-0.292089	0.520255
Igkv1-88	Ig-like domain-containing protein	-0.292089	0.520255
Igkv1-99	Ig-like domain-containing protein	-0.292089	0.520255
Ubqln1	Ubiquilin-1	0.549389	0.519615
Acadm	Medium-chain specific acyl-CoA dehydrogenase, mitochondrial	-0.250309	0.519302
Cc2d1b	Coiled-coil and C2 domain-containing protein 1B	-0.40546	0.518641
Nqo2	Ribosyldihydronicotinamide dehydrogenase [quinone]	-0.243047	0.518524
Blmh	Bleomycin hydrolase	-0.370966	0.518165
Rad23a	UV excision repair protein RAD23 homolog A	0.271132	0.518095
Eci1	Enoyl-CoA delta isomerase 1, mitochondrial	-0.258899	0.51787
Ppfibp1	Liprin-beta-1	0.836019	0.517065
Cmbl	Carboxymethylenebutenolidase homolog	-0.217693	0.516695
Alox15	Arachidonate 15-lipoxygenase	-0.912613	0.516498
Tpm4	Tropomyosin alpha-4 chain	-0.108658	0.516233
Rab3c	Ras-related protein Rab-3C	-0.304079	0.515658
Uqcrfs1	Cytochrome b-c1 complex subunit Rieske, mitochondrial	-0.164561	0.514951
Nmi	N-myc-interactor	-0.141809	0.514678
Psma7	Proteasome subunit alpha type-7	-0.0655215	0.514552
Ndufa10	NADH dehydrogenase [ubiquinone] 1 alpha subcomplex subunit 10, mitochondrial	-0.283266	0.514517
Calu	Calumenin	0.517818	0.514116
Dpy30	Protein dpy-30 homolog	0.533351	0.513471
Nek7	Serine/threonine-protein kinase Nek7	-0.444004	0.512516
Pcbd1	Pterin-4-alpha-carbinolamine dehydratase	0.944714	0.512272
Slc1a5	Neutral amino acid transporter B(0)	-0.517167	0.512089
Klkb1	Plasma kallikrein	-0.30202	0.51096
Ubqln4	Ubiquilin-4	0.506861	0.510888
Aldoa	Fructose-bisphosphate aldolase A	-0.146737	0.510266
Scrn3	Secernin-3	-0.157374	0.509535
Sh3bgrl	SH3 domain-binding glutamic acid-rich-like protein	0.42671	0.508562
Glod4	Glyoxalase domain-containing protein 4	0.445018	0.508199
Dnm1	Dynamin-1	-0.348324	0.507366
Vapb	Vesicle-associated membrane protein-associated protein B	-0.1747	0.506957
Eef1a1	Elongation factor 1-alpha 1	-0.435174	0.506253
Steap4	Metalloreductase STEAP4	-0.477406	0.505974
H4c2	Histone H4	-0.496187	0.50526
Vps29	Vacuolar protein sorting-associated protein 29	-0.252126	0.505218
Prrc2c	Protein PRRC2C	-0.492221	0.504862
Ighv1-62-3	Ig heavy chain V region 1-62-3	0.869031	0.504091
Ighv1-72	Ig heavy chain V region 1-72	0.869031	0.504091
Ldha	L-lactate dehydrogenase A chain	-0.466189	0.504012
Blvra	Biliverdin reductase A	-0.253053	0.502165
Cstb	Cystatin-B	0.825416	0.501302
Dap	Death-associated protein 1	1.17379	0.499835
Ccs	Copper chaperone for superoxide dismutase	0.859998	0.498352
Arpp19	cAMP-regulated phosphoprotein 19	1.0126	0.498221
Sart3	Squamous cell carcinoma antigen recognized by T-cells 3	0.300158	0.498008
Mcts1	Malignant T-cell-amplified sequence 1	-0.130334	0.497908
Decr1	2,4-dienoyl-CoA reductase, mitochondrial	-0.25416	0.497572
Papln	Papilin	0.376931	0.497263
Grhpr	Glyoxylate reductase/hydroxypyruvate reductase	0.171136	0.4972
Txn	Thioredoxin	0.573594	0.497159
Gm6133	EG620155 protein	-0.471596	0.496314
Pir	Pirin	-0.128003	0.495913
Lgals7	Galectin-7	-0.388512	0.495716
Phpt1	14 kDa phosphohistidine phosphatase	0.55434	0.495704
Gaa	Lysosomal alpha-glucosidase	0.855664	0.495319
Cuta	Protein CutA	0.453534	0.494796
Hspe1-rs1	CPN10-like protein	0.351756	0.494167
Dnaja4	DnaJ homolog subfamily A member 4	1.0994	0.494108
Cfdp1	Craniofacial development protein 1	0.233184	0.493893
Hsd17b4	Peroxisomal multifunctional enzyme type 2	-0.161838	0.493398
Tiprl	TIP41-like protein	-0.166289	0.492768
Ak3	GTP:AMP phosphotransferase AK3, mitochondrial	-0.129151	0.492092
Magoh	Protein mago nashi homolog	-0.2903	0.491933
Magohb	Protein mago nashi homolog 2	-0.2903	0.491933
Krt4	Keratin, type II cytoskeletal 4	0.927673	0.491125
Krt73	Keratin, type II cytoskeletal 73	0.927673	0.491125
Lsp1	Lymphocyte-specific protein 1	-0.135814	0.491043
Nit1	Deaminated glutathione amidase	0.500639	0.489518
Lamtor5	Ragulator complex protein LAMTOR5	0.341935	0.489426
Krt42	Keratin, type I cytoskeletal 42	0.606474	0.489295
Atp2b2	Plasma membrane calcium-transporting ATPase 2	-0.185487	0.488965
Serpina10	Protein Z-dependent protease inhibitor	-0.198773	0.488389
Pnpo	Pyridoxine-5'-phosphate oxidase	0.280135	0.487967
Cox5b	Cytochrome c oxidase subunit 5B, mitochondrial	0.565279	0.487535
Nol3	Nucleolar protein 3	-0.15558	0.487375
Clu	Clusterin	1.36322	0.487231
Ttc1	Tetratricopeptide repeat protein 1	0.327675	0.486009
D3Ertd751e	UPF0462 protein C4orf33 homolog	0.233648	0.485877
Lrg1	LRRCT domain-containing protein	0.501035	0.485226
Hadh	Hydroxyacyl-coenzyme A dehydrogenase, mitochondrial	-0.195697	0.485138
Akt2	RAC-beta serine/threonine-protein kinase	0.465457	0.483439
Nme1	Nucleoside diphosphate kinase A	0.286069	0.482509
Qki	Protein quaking	-0.149111	0.48248
Arrb1	Beta-arrestin-1	-0.222433	0.482447
Atp5po	ATP synthase subunit O, mitochondrial	0.121666	0.481961
Asrgl1	Isoaspartyl peptidase/L-asparaginase	0.382153	0.481787
Mup10	Lipocln_cytosolic_FA-bd_dom domain-containing protein	-0.303161	0.481559
Mup14	Lipocln_cytosolic_FA-bd_dom domain-containing protein	-0.303161	0.481559
Mup22	Lipocln_cytosolic_FA-bd_dom domain-containing protein	-0.303161	0.481559
Krt6a	Keratin, type II cytoskeletal 6A	0.884211	0.481089
Krt6b	Keratin, type II cytoskeletal 6B	0.884211	0.481089
Ensa	Alpha-endosulfine	1.09029	0.480233
Tgfbi	Transforming growth factor-beta-induced protein ig-h3	-0.298528	0.479735
Zbtb8os	Protein archease	-0.139094	0.479395
Hspe1	10 kDa heat shock protein, mitochondrial	0.341731	0.479046
Dbn1	Drebrin	-0.197304	0.478793
Sulf1	Extracellular sulfatase Sulf-1	0.634321	0.478737
Snap29	Synaptosomal-associated protein 29	0.235885	0.477484
Cgrrf1	Cell growth regulator with RING finger domain protein 1	-0.427089	0.477445
Gcsh	Glycine cleavage system H protein, mitochondrial	0.481833	0.477347
Rpl30	60S ribosomal protein L30	-0.233085	0.476904
Rcn2	Reticulocalbin-2	0.750492	0.475948
Myh11	Myosin-11	-0.905142	0.475675
Btd	Biotinidase	0.0767652	0.475671
Gm6525	MCG18090	-0.549655	0.475612
Ldhd	Probable D-lactate dehydrogenase, mitochondrial	2.31323	0.475461
Arrb2	Beta-arrestin-2	-0.193983	0.475284
Snrpd1	Small nuclear ribonucleoprotein Sm D1	0.428702	0.474009
Skp1	S-phase kinase-associated protein 1	0.240351	0.473621
Actr3b	Actin-related protein 3B	-0.45637	0.473533
Tsr2	Pre-rRNA-processing protein TSR2 homolog	0.317747	0.473168
Hspb1	Heat shock protein beta-1	-0.212519	0.472701
Actl6a	Actin-like protein 6A	0.168098	0.472417
Cs	Citrate synthase, mitochondrial	-0.444605	0.471794
Igkv8-19	Ig-like domain-containing protein	0.469106	0.471236
Igkv8-26	Ig-like domain-containing protein	0.469106	0.471236
Igkv8-28	Ig-like domain-containing protein	0.469106	0.471236
Igkv8-34	Ig-like domain-containing protein	0.469106	0.471236
Rabep2	Rab GTPase-binding effector protein 2	0.387587	0.471184
Ctbs	Di-N-acetylchitobiase	0.771486	0.470979
Pltp	Phospholipid transfer protein	-0.250743	0.470677
Pnpla2	Patatin-like phospholipase domain-containing protein 2	-0.321177	0.47047
Dhdh	Trans-1,2-dihydrobenzene-1,2-diol dehydrogenase	-0.22404	0.470286
Cdv3	Protein CDV3	0.602536	0.469745
Acss2	Acetyl-coenzyme A synthetase, cytoplasmic	-0.523943	0.469438
Rps20	40S ribosomal protein S20	-0.422379	0.469434
Sumf2	Inactive C-alpha-formylglycine-generating enzyme 2	-0.305611	0.469168
Prdx2	Peroxiredoxin-2	0.121491	0.468694
Dpep1	Dipeptidase 1	-0.513357	0.46851
Acyp1	Acylphosphatase-1	0.264546	0.467609
Hadhb	Trifunctional enzyme subunit beta, mitochondrial	-0.321758	0.467426
Acy1	Aminoacylase-1	0.502054	0.467416
Atg3	Ubiquitin-like-conjugating enzyme ATG3	-0.293692	0.46733
Adgrg2	Adhesion G-protein coupled receptor G2	2.2036	0.467021
Adi1	1,2-dihydroxy-3-keto-5-methylthiopentene dioxygenase	0.813801	0.466825
L3hypdh	Trans-L-3-hydroxyproline dehydratase	-0.242526	0.466572
Ppp2ca	Serine/threonine-protein phosphatase 2A catalytic subunit alpha isoform	-0.147698	0.466464
Kctd12b	BTB domain-containing protein	-0.455234	0.46641
Pabpc1l	Polyadenylate-binding protein	0.239094	0.465987
Dtd2	D-aminoacyl-tRNA deacylase 2	-0.290395	0.465679
Itih3	Inter-alpha-trypsin inhibitor heavy chain H3	0.415771	0.465605
H2-Bl	MHC_I-like_Ag-recog domain-containing protein	0.103327	0.465579
H2-Q2	Ig-like domain-containing protein	0.103327	0.465579
Nudt7	Peroxisomal coenzyme A diphosphatase NUDT7	-0.422861	0.464687
Sf3b2	SAP domain-containing protein	0.230228	0.464669
Stmn1	Stathmin	1.04052	0.464491
Cars	Cysteine--tRNA ligase, cytoplasmic	0.204779	0.464401
Timp2	Metalloproteinase inhibitor 2	0.445119	0.464191
Atp6v1e2	V-type proton ATPase subunit E 2	0.319586	0.464108
Vamp3	Vesicle-associated membrane protein 3	-0.218639	0.463808
S100a13	Protein S100-A13	-0.145552	0.463688
Krt90	IF rod domain-containing protein	1.12239	0.46324
Rad23b	UV excision repair protein RAD23 homolog B	0.329332	0.462591
Creg1	Protein CREG1	0.931682	0.462407
Acot13	Acyl-coenzyme A thioesterase 13	0.643594	0.462349
Chchd6	MICOS complex subunit Mic25	0.268284	0.46225
Ctsa	Lysosomal protective protein	0.247722	0.462023
Aldh4a1	Delta-1-pyrroline-5-carboxylate dehydrogenase, mitochondrial	0.220403	0.46176
Vps36	Vacuolar protein-sorting-associated protein 36	-0.351248	0.461448
Glb1	Beta-galactosidase	0.375659	0.4605
Ces1e	Carboxylesterase 1E	-0.328148	0.459996
Mif	Macrophage migration inhibitory factor	0.783368	0.459456
Plec	Plectin	-0.376867	0.459324
Nes	Nestin	-0.392943	0.459072
Pcnp	PEST proteolytic signal-containing nuclear protein	0.299696	0.458841
Phyh	Phytanoyl-CoA dioxygenase, peroxisomal	-0.32332	0.458784
Jpt2	Jupiter microtubule associated homolog 2	0.694745	0.458319
Rcn1	Reticulocalbin-1	1.99939	0.458145
Gm5414	IF rod domain-containing protein	0.970525	0.457179
Krt72	Keratin, type II cytoskeletal 72	0.970525	0.457179
Krt77	Keratin, type II cytoskeletal 1b	0.970525	0.457179
Krt79	Keratin, type II cytoskeletal 79	0.970525	0.457179
Stmn2	Stathmin-2	0.978535	0.457149
Acp1	Low molecular weight phosphotyrosine protein phosphatase	0.437528	0.457016
Mfap2	Microfibrillar-associated protein 2	-0.184223	0.456457
Ggct	Gamma-glutamylcyclotransferase	0.806707	0.456155
Bpgm	Bisphosphoglycerate mutase	-0.26404	0.456097
Nudt5	ADP-sugar pyrophosphatase	-0.155974	0.456008
Mxra7	Matrix-remodeling-associated protein 7	-0.1342	0.455771
Krt84	Keratin, type II cuticular Hb4	1.05847	0.455222
Stip1	Stress-induced-phosphoprotein 1	0.280079	0.455166
Prxl2a	Peroxiredoxin-like 2A	-0.247036	0.454599
Thtpa	Thiamine-triphosphatase	0.600557	0.454369
Srsf2	Serine/arginine-rich splicing factor 2	0.511781	0.453524
Vmac	Vimentin-type intermediate filament-associated coiled-coil protein	1.75833	0.45334
Ca2	Carbonic anhydrase 2	-0.311682	0.452934
Gmds	GDP-mannose 4,6 dehydratase	0.258206	0.452743
Cyb5r3	NADH-cytochrome b5 reductase 3	-0.178958	0.452658
Samhd1	Deoxynucleoside triphosphate triphosphohydrolase SAMHD1	-0.730492	0.452623
Tbca	Tubulin-specific chaperone A	0.435865	0.452533
Col6a5	Collagen alpha-5(VI) chain	-0.564161	0.452445
Ppm1b	Protein phosphatase 1B	-0.170021	0.452103
Ubqln2	Ubiquilin-2	0.526422	0.451915
Rabif	Guanine nucleotide exchange factor MSS4	0.398247	0.451627
Aldoart2	Fructose-bisphosphate aldolase	-0.153897	0.450146
Rab10	Ras-related protein Rab-10	-0.160462	0.450093
Pon2	Serum paraoxonase/arylesterase 2	-0.417957	0.449313
Csad	Cysteine sulfinic acid decarboxylase	-0.40464	0.448986
Tra2b	Transformer-2 protein homolog beta	0.445413	0.448745
Napg	Gamma-soluble NSF attachment protein	0.119242	0.448716
Mapre1	Microtubule-associated protein RP/EB family member 1	-0.153061	0.448682
Tjp2	Tight junction protein ZO-2	0.335955	0.448511
Gm5678	Predicted gene 5678	0.349695	0.448436
Krt71	Keratin, type II cytoskeletal 71	0.885396	0.446662
Krt74	Keratin, type II cytoskeletal 74	0.885396	0.446662
Uba6	Ubiquitin-like modifier-activating enzyme 6	-0.543371	0.446545
Mrrf	Ribosome-recycling factor, mitochondrial	-0.369882	0.44622
Pebp1	Phosphatidylethanolamine-binding protein 1	2.3092	0.446207
Ppa2	Inorganic pyrophosphatase 2, mitochondrial	0.570764	0.445777
Sardh	Sarcosine dehydrogenase, mitochondrial	0.5674	0.445614
Aldoart1	Fructose-bisphosphate aldolase	-0.133194	0.445265
Krt75	Keratin, type II cytoskeletal 75	0.970375	0.444967
Capza2	F-actin-capping protein subunit alpha-2	-0.18267	0.443973
Npc2	NPC intracellular cholesterol transporter 2	1.0865	0.443965
Krt13	Keratin, type I cytoskeletal 13	0.366996	0.443625
Arhgef1	Rho guanine nucleotide exchange factor 1	-0.638525	0.443584
Ddah2	N(G),N(G)-dimethylarginine dimethylaminohydrolase 2	0.208629	0.443472
Abhd14b	Protein ABHD14B	0.528415	0.443433
Ces1f	Carboxylesterase 1F	-0.376886	0.443284
Kctd12	BTB/POZ domain-containing protein KCTD12	-0.253116	0.442798
Slc25a22	Mitochondrial glutamate carrier 1	0.492641	0.442617
Ecm1	Extracellular matrix protein 1	0.108244	0.442425
Tppp2	Tubulin polymerization-promoting protein family member 2	-0.164128	0.442015
Clint1	Clathrin interactor 1	0.571667	0.441902
Krt1	Keratin, type II cytoskeletal 1	0.875431	0.441806
Cbx5	Chromobox protein homolog 5	0.625274	0.44169
Pgp	Glycerol-3-phosphate phosphatase	0.725983	0.441243
Psma8	Proteasome subunit alpha-type 7-like	-0.0441319	0.440295
Ctsf	Cathepsin F	0.471939	0.440169
Sfn	14-3-3 protein sigma	-0.371704	0.44008
Aldob	Fructose-bisphosphate aldolase B	-0.165534	0.439871
Clec3b	Tetranectin	-0.188138	0.439774
Pdcl3	Phosducin-like protein 3	-0.117463	0.438521
Crip1	Cysteine-rich protein 1	1.44741	0.437634
Uchl4	Ubiquitin carboxyl-terminal hydrolase isozyme L4	0.411297	0.437401
Csnk2b	Casein kinase II subunit beta	-0.438367	0.436492
Suclg1	Succinate--CoA ligase [ADP/GDP-forming] subunit alpha, mitochondrial	-0.293234	0.436157
Srsf10	Serine/arginine-rich splicing factor 10	0.354833	0.435757
Msi1	RNA-binding protein Musashi homolog 1	1.14046	0.435477
Msi2	RNA-binding protein Musashi homolog 2	1.14046	0.435477
Mri1	Methylthioribose-1-phosphate isomerase	0.236735	0.434264
Pmpca	Mitochondrial-processing peptidase subunit alpha	-0.3386	0.4338
Mrpl15	39S ribosomal protein L15, mitochondrial	-0.221731	0.433769
Ighv14-1	Ig-like domain-containing protein	0.532518	0.433557
Ighv14-3	Ig-like domain-containing protein	0.532518	0.433557
Tpd52	Tumor protein D52	1.81935	0.433431
Ctsd	Cathepsin D	0.494064	0.433337
Snx4	Sorting nexin-4	-0.404771	0.433273
Commd9	COMM domain-containing protein 9	0.225098	0.43317
H3-3b	Histone H3.3	-0.254648	0.433155
H3c1	Histone H3.1	-0.254648	0.433155
H3f3c	Histone H3.3C	-0.254648	0.433155
Hist2h3c2	Histone H3.2	-0.254648	0.433155
Akr7a2	Aflatoxin B1 aldehyde reductase member 2	0.840899	0.433046
Tubb6	Tubulin beta-6 chain	-0.197327	0.433034
Sgcb	Beta-sarcoglycan	-0.48407	0.432954
Ugt1a1	UDP-glucuronosyltransferase 1-1	-0.25397	0.432841
Ugt1a2	UDP-glucuronosyltransferase 1-2	-0.25397	0.432841
Ugt1a5	UDP-glucuronosyltransferase	-0.25397	0.432841
Ugt1a6	UDP-glucuronosyltransferase 1-6	-0.25397	0.432841
[truncated: 2,075 more rows]

## Sheet: Adrenal
GENE	DESCRIPTION	Log2 FC (KO/WT))	negLog P-value
[truncated: 3,529 more rows]

[truncated: 1 more sheets: Brain Stem]
