# Supplementary material for: Loss of MAGEL2 in Prader-Willi syndrome leads to decreased secretory granule and neuropeptide production
Source: JCI Insight. 2020 Sep 3;5(17):e138576. doi: 10.1172/jci.insight.138576 (PMC7526459; doi:10.1172/jci.insight.138576)
Supplement: Supplemental Table 2 [file jciinsight-5-138576-s022.xlsx]

## Sheet: Hypothalamus
Table S2. Gene ontology (GO) analysis of TMT proteomics data for the indicated tissues. Those GO terms with FDR < 1% are highlighted.
GO term	Description	P-value	FDR q-value	Enrichment (N, B, n, b)
GO:1990048	anterograde neuronal dense core vesicle transport	7.55e-09	7.61e-05	443.12 (3545,3,8,3)
GO:0016486	peptide hormone processing	6.05e-08	0.000305	32.52 (3545,5,109,5)
GO:0032253	dense core granule localization	2.15e-07	0.000724	265.88 (3545,5,8,3)
GO:0099519	dense core granule cytoskeletal transport	2.15e-07	0.000543	265.88 (3545,5,8,3)
GO:1990049	retrograde neuronal dense core vesicle transport	2.15e-07	0.000434	265.88 (3545,5,8,3)
GO:1901950	dense core granule transport	2.15e-07	0.000362	265.88 (3545,5,8,3)
GO:0032252	secretory granule localization	1.12e-06	0.00162	189.91 (3545,7,8,3)
GO:0019221	cytokine-mediated signaling pathway	4.36e-06	0.0055	30.56 (3545,29,20,5)
GO:1902476	chloride transmembrane transport	7.42e-06	0.00832	8.37 (3545,14,242,8)
GO:0098661	inorganic anion transmembrane transport	1.57e-05	0.0158	6.43 (3545,16,310,9)
GO:0008090	retrograde axonal transport	4.51e-05	0.0413	78.20 (3545,17,8,3)
GO:0034230	enkephalin processing	4.87e-05	0.0409	196.94 (3545,2,18,2)
GO:0030070	insulin processing	4.87e-05	0.0378	196.94 (3545,2,18,2)
GO:0007017	microtubule-based process	0.000107	0.0771	9.77 (3545,198,11,6)
GO:0008089	anterograde axonal transport	0.000108	0.0726	4.09 (3545,29,359,12)
GO:0046890	regulation of lipid biosynthetic process	0.000122	0.0768	5.22 (3545,35,194,10)
GO:0047496	vesicle transport along microtubule	0.000124	0.0734	57.80 (3545,23,8,3)
GO:0099641	anterograde axonal protein transport	0.000139	0.0781	7.41 (3545,8,359,6)
GO:1905383	protein localization to presynapse	0.000139	0.074	7.41 (3545,8,359,6)
GO:0030705	cytoskeleton-dependent intracellular transport	0.000182	0.0916	23.63 (3545,75,8,4)
GO:0099518	vesicle cytoskeletal trafficking	0.000183	0.0881	51.13 (3545,26,8,3)
GO:0007254	JNK cascade	0.000191	0.0878	18.46 (3545,8,96,4)
GO:0006821	chloride transport	0.000218	0.0958	5.86 (3545,20,242,8)
GO:0045924	regulation of female receptivity	0.000223	0.0938	102.75 (3545,3,23,2)
GO:0060180	female mating behavior	0.000223	0.0901	102.75 (3545,3,23,2)
GO:0018105	peptidyl-serine phosphorylation	0.000225	0.0875	5.79 (3545,54,102,9)
GO:0015698	inorganic anion transport	0.000237	0.0887	3.92 (3545,23,432,11)
GO:0099118	microtubule-based protein transport	0.000269	0.0968	5.27 (3545,15,359,8)
GO:0098840	protein transport along microtubule	0.000269	0.0935	5.27 (3545,15,359,8)
GO:0018009	N-terminal peptidyl-L-cysteine N-palmitoylation	0.000282	0.0948	3,545.00 (3545,1,1,1)
GO:0006500	N-terminal protein palmitoylation	0.000282	0.0918	3,545.00 (3545,1,1,1)
GO:0009893	positive regulation of metabolic process	0.000298	0.094	1.67 (3545,672,180,57)
GO:0046889	positive regulation of lipid biosynthetic process	0.000309	0.0946	6.89 (3545,20,180,7)
GO:0018209	peptidyl-serine modification	0.000351	0.104	5.49 (3545,57,102,9)
GO:0060119	inner ear receptor cell development	0.000359	0.103	4.77 (3545,6,743,6)
GO:0007166	cell surface receptor signaling pathway	0.000408	0.114	5.53 (3545,233,22,8)
GO:0000165	MAPK cascade	0.000454	0.124	8.52 (3545,26,96,6)
GO:0007218	neuropeptide signaling pathway	0.000457	0.121	10.84 (3545,15,109,5)
GO:0031325	positive regulation of cellular metabolic process	0.000477	0.123	1.70 (3545,602,180,52)
GO:1901897	regulation of relaxation of cardiac muscle	0.0005	0.126	10.74 (3545,5,264,4)
GO:0033366	protein localization to secretory granule	0.000517	0.127	69.51 (3545,3,34,2)
GO:0071260	cellular response to mechanical stimulus	0.000518	0.124	34.53 (3545,14,22,3)
GO:1903076	regulation of protein localization to plasma membrane	0.000535	0.125	3.29 (3545,52,290,14)
GO:0098930	axonal transport	0.00058	0.133	35.93 (3545,37,8,3)
GO:0043084	penile erection	0.000602	0.135	57.18 (3545,2,62,2)
GO:0034776	response to histamine	0.000644	0.141	6.78 (3545,6,436,5)
GO:0071420	cellular response to histamine	0.000644	0.138	6.78 (3545,6,436,5)
GO:0033211	adiponectin-activated signaling pathway	0.000669	0.141	88.62 (3545,5,16,2)
GO:0099640	axo-dendritic protein transport	0.000689	0.142	5.32 (3545,13,359,7)
GO:0071072	negative regulation of phospholipid biosynthetic process	0.000704	0.142	52.91 (3545,2,67,2)
GO:0072384	organelle transport along microtubule	0.000707	0.14	34.09 (3545,39,8,3)
GO:2001280	positive regulation of unsaturated fatty acid biosynthetic process	0.000769	0.149	50.64 (3545,2,70,2)
GO:0031394	positive regulation of prostaglandin biosynthetic process	0.000769	0.146	50.64 (3545,2,70,2)
GO:0061833	protein localization to tricellular tight junction	0.000769	0.144	50.64 (3545,2,70,2)
GO:1901483	regulation of transcription factor catabolic process	0.000769	0.141	50.64 (3545,2,70,2)
GO:1901485	positive regulation of transcription factor catabolic process	0.000769	0.138	50.64 (3545,2,70,2)
GO:0007258	JUN phosphorylation	0.000769	0.136	50.64 (3545,2,70,2)
GO:0008637	apoptotic mitochondrial changes	0.000789	0.137	5.35 (3545,31,171,8)
GO:1901142	insulin metabolic process	0.000849	0.145	78.78 (3545,5,18,2)
GO:1904862	inhibitory synapse assembly	0.000968	0.163	6.25 (3545,6,473,5)
GO:0044843	cell cycle G1/S phase transition	0.000974	0.161	6.04 (3545,11,320,6)
GO:0000082	G1/S transition of mitotic cell cycle	0.000974	0.158	6.04 (3545,11,320,6)
GO:0051409	response to nitrosative stress	0.000984	0.158	12.44 (3545,3,285,3)

## Sheet: Pituitary
GO term	Description	P-value	FDR q-value	Enrichment (N, B, n, b)
GO:0007010	cytoskeleton organization	1.87e-07	0.0017	1.79 (2652,193,600,78)
GO:0032789	unsaturated monocarboxylic acid metabolic process	7.41e-07	0.00335	106.08 (2652,3,25,3)
GO:0032788	saturated monocarboxylic acid metabolic process	7.41e-07	0.00223	106.08 (2652,3,25,3)
GO:0001676	long-chain fatty acid metabolic process	5.83e-06	0.0132	132.60 (2652,12,5,3)
GO:0045103	intermediate filament-based process	5.27e-05	0.0953	2.67 (2652,20,796,16)
GO:0045104	intermediate filament cytoskeleton organization	5.27e-05	0.0794	2.67 (2652,20,796,16)
GO:0032350	regulation of hormone metabolic process	8.22e-05	0.106	11.41 (2652,7,166,5)
GO:0035036	sperm-egg recognition	8.6e-05	0.0973	5.23 (2652,16,285,9)
GO:0007339	binding of sperm to zona pellucida	8.6e-05	0.0865	5.23 (2652,16,285,9)
GO:0000038	very long-chain fatty acid metabolic process	9.6e-05	0.0869	252.57 (2652,7,3,2)
GO:1901998	toxin transport	0.000135	0.111	5.07 (2652,17,277,9)
GO:0006637	acyl-CoA metabolic process	0.000145	0.109	15.45 (2652,33,26,5)
GO:0035383	thioester metabolic process	0.000145	0.101	15.45 (2652,33,26,5)
GO:1904851	positive regulation of establishment of protein localization to telomere	0.00017	0.11	7.18 (2652,8,277,6)
GO:0070203	regulation of establishment of protein localization to telomere	0.00017	0.103	7.18 (2652,8,277,6)
GO:0070202	regulation of establishment of protein localization to chromosome	0.00017	0.0964	7.18 (2652,8,277,6)
GO:1904814	regulation of protein localization to chromosome, telomeric region	0.000195	0.104	4.54 (2652,10,467,8)
GO:0034032	purine nucleoside bisphosphate metabolic process	0.000195	0.098	14.57 (2652,35,26,5)
GO:0033865	nucleoside bisphosphate metabolic process	0.000195	0.0929	14.57 (2652,35,26,5)
GO:0033875	ribonucleoside bisphosphate metabolic process	0.000195	0.0882	14.57 (2652,35,26,5)
GO:0009988	cell-cell recognition	0.000301	0.13	4.65 (2652,18,285,9)
GO:0000226	microtubule cytoskeleton organization	0.000315	0.13	1.90 (2652,84,597,36)
GO:1904816	positive regulation of protein localization to chromosome, telomeric region	0.000333	0.131	36.83 (2652,9,24,3)
GO:0006732	coenzyme metabolic process	0.000335	0.127	2.87 (2652,128,137,19)
GO:0030240	skeletal muscle thin filament assembly	0.000467	0.169	64.68 (2652,2,41,2)
GO:1900127	positive regulation of hyaluronan biosynthetic process	0.000754	0.263	1,326.00 (2652,1,2,1)
GO:0010956	negative regulation of calcidiol 1-monooxygenase activity	0.000754	0.253	1,326.00 (2652,1,2,1)
GO:0010957	negative regulation of vitamin D biosynthetic process	0.000754	0.244	1,326.00 (2652,1,2,1)
GO:0045083	negative regulation of interleukin-12 biosynthetic process	0.000754	0.235	1,326.00 (2652,1,2,1)
GO:1904630	cellular response to diterpene	0.000754	0.228	1,326.00 (2652,1,2,1)
GO:1904631	response to glucoside	0.000754	0.22	1,326.00 (2652,1,2,1)
GO:1904632	cellular response to glucoside	0.000754	0.213	1,326.00 (2652,1,2,1)
GO:1904629	response to diterpene	0.000754	0.207	1,326.00 (2652,1,2,1)
GO:0046137	negative regulation of vitamin metabolic process	0.000754	0.201	1,326.00 (2652,1,2,1)
GO:0048535	lymph node development	0.000754	0.195	1,326.00 (2652,1,2,1)
GO:0060558	regulation of calcidiol 1-monooxygenase activity	0.000754	0.19	1,326.00 (2652,1,2,1)
GO:0060556	regulation of vitamin D biosynthetic process	0.000754	0.185	1,326.00 (2652,1,2,1)
GO:0006996	organelle organization	0.000889	0.212	1.22 (2652,457,988,207)
GO:1902895	positive regulation of pri-miRNA transcription by RNA polymerase II	0.000897	0.208	66.30 (2652,4,20,2)

## Sheet: Liver
GO term	Description	P-value	FDR q-value	Enrichment (N, B, n, b)
GO:0043436	oxoacid metabolic process	1.52e-12	1.53e-08	1.55 (3690,464,993,194)
GO:0006082	organic acid metabolic process	6.86e-12	3.46e-08	1.53 (3690,473,993,195)
GO:0044281	small molecule metabolic process	7.59e-12	2.55e-08	1.41 (3690,712,994,271)
GO:0019752	carboxylic acid metabolic process	2.5e-11	6.29e-08	1.53 (3690,457,993,188)
GO:0016054	organic acid catabolic process	2.78e-10	5.61e-07	2.76 (3690,135,466,47)
GO:0046395	carboxylic acid catabolic process	2.78e-10	4.68e-07	2.76 (3690,135,466,47)
GO:0009063	cellular amino acid catabolic process	4.67e-09	6.72e-06	7.21 (3690,70,117,16)
GO:0006520	cellular amino acid metabolic process	4.95e-09	6.23e-06	2.50 (3690,155,466,49)
GO:0044282	small molecule catabolic process	9.18e-09	1.03e-05	4.77 (3690,181,94,22)
GO:0055114	oxidation-reduction process	1.2e-08	1.21e-05	1.51 (3690,373,994,152)
GO:1901605	alpha-amino acid metabolic process	1.92e-08	1.76e-05	1.98 (3690,117,986,62)
GO:0006575	cellular modified amino acid metabolic process	1.91e-07	0.00016	2.08 (3690,86,991,48)
GO:1901606	alpha-amino acid catabolic process	1.37e-06	0.00107	2.75 (3690,62,605,28)
GO:0009083	branched-chain amino acid catabolic process	1.5e-06	0.00108	19.63 (3690,12,94,6)
GO:0009081	branched-chain amino acid metabolic process	1.5e-06	0.00101	19.63 (3690,12,94,6)
GO:0006790	sulfur compound metabolic process	6.07e-06	0.00382	1.96 (3690,156,627,52)
GO:0046653	tetrahydrofolate metabolic process	6.67e-06	0.00395	3.58 (3690,13,951,12)
GO:0006730	one-carbon metabolic process	8.39e-06	0.0047	4.45 (3690,18,553,12)
GO:0017144	drug metabolic process	9.19e-06	0.00487	1.47 (3690,285,993,113)
GO:0043252	sodium-independent organic anion transport	1.33e-05	0.00668	25.89 (3690,5,114,4)
GO:0042558	pteridine-containing compound metabolic process	1.66e-05	0.00794	3.06 (3690,19,951,15)
GO:1901565	organonitrogen compound catabolic process	1.82e-05	0.00833	2.79 (3690,271,122,25)
GO:0009069	serine family amino acid metabolic process	2.27e-05	0.00996	3.19 (3690,31,634,17)
GO:0006760	folic acid-containing compound metabolic process	3.36e-05	0.0141	3.33 (3690,14,951,12)
GO:1901575	organic substance catabolic process	4.82e-05	0.0194	2.16 (3690,553,108,35)
GO:0042133	neurotransmitter metabolic process	9.83e-05	0.0381	2.71 (3690,31,792,18)
GO:0044272	sulfur compound biosynthetic process	0.000108	0.0402	3.43 (3690,40,404,15)
GO:0002792	negative regulation of peptide secretion	0.000116	0.0417	4.50 (3690,29,311,11)
GO:0046113	nucleobase catabolic process	0.00017	0.0591	10.10 (3690,7,261,5)
GO:0000096	sulfur amino acid metabolic process	0.000191	0.0642	5.31 (3690,25,250,9)
GO:0006677	glycosylceramide metabolic process	0.000202	0.0656	21.09 (3690,3,175,3)
GO:0046477	glycosylceramide catabolic process	0.000202	0.0636	21.09 (3690,3,175,3)
GO:0009056	catabolic process	0.000211	0.0644	1.41 (3690,647,473,117)
GO:0050710	negative regulation of cytokine secretion	0.000217	0.0643	6.39 (3690,13,311,7)
GO:0042559	pteridine-containing compound biosynthetic process	0.000233	0.067	3.49 (3690,10,951,9)
GO:0016139	glycoside catabolic process	0.000238	0.0665	20.05 (3690,3,184,3)
GO:0051186	cofactor metabolic process	0.00024	0.0653	1.39 (3690,302,994,113)
GO:0042135	neurotransmitter catabolic process	0.000294	0.0779	3.27 (3690,12,940,10)
GO:1903531	negative regulation of secretion by cell	0.000302	0.078	3.93 (3690,43,262,12)
GO:0019373	epoxygenase P450 pathway	0.000325	0.0818	3.66 (3690,20,555,11)
GO:0009064	glutamine family amino acid metabolic process	0.000347	0.0852	42.74 (3690,37,7,3)
GO:0006732	coenzyme metabolic process	0.00035	0.0839	1.48 (3690,193,994,77)
GO:0044248	cellular catabolic process	0.000354	0.0829	1.43 (3690,573,473,105)
GO:0006629	lipid metabolic process	0.000373	0.0854	1.44 (3690,365,680,97)
GO:0001818	negative regulation of cytokine production	0.000376	0.0841	3.02 (3690,51,383,16)
GO:0009256	10-formyltetrahydrofolate metabolic process	0.000399	0.0874	16.85 (3690,3,219,3)
GO:0050709	negative regulation of protein secretion	0.000476	0.102	4.24 (3690,28,311,10)
GO:0006539	glutamate catabolic process via 2-oxoglutarate	0.000542	0.114	1,845.00 (3690,1,2,1)
GO:0032691	negative regulation of interleukin-1 beta production	0.000543	0.112	6.47 (3690,10,342,6)
GO:0044255	cellular lipid metabolic process	0.000553	0.111	1.40 (3690,272,959,99)
GO:1902882	regulation of response to oxidative stress	0.000572	0.113	2.29 (3690,32,957,19)
GO:0008152	metabolic process	0.000599	0.116	1.09 (3690,2159,994,635)
GO:0006534	cysteine metabolic process	0.000606	0.115	5.43 (3690,13,366,7)
GO:0042219	cellular modified amino acid catabolic process	0.00071	0.132	13.44 (3690,9,122,4)
GO:0006574	valine catabolic process	0.000751	0.138	51.25 (3690,2,72,2)
GO:0006573	valine metabolic process	0.000751	0.135	51.25 (3690,2,72,2)
GO:0001676	long-chain fatty acid metabolic process	0.000753	0.133	1.99 (3690,49,983,26)
GO:0032787	monocarboxylic acid metabolic process	0.000779	0.135	1.39 (3690,271,960,98)
GO:1900407	regulation of cellular response to oxidative stress	0.00078	0.133	2.31 (3690,30,957,18)
GO:0051048	negative regulation of secretion	0.000783	0.131	3.60 (3690,47,262,12)
GO:0033388	putrescine biosynthetic process from arginine	0.000813	0.134	1,230.00 (3690,1,3,1)
GO:0033389	putrescine biosynthetic process from arginine, using agmatinase	0.000813	0.132	1,230.00 (3690,1,3,1)
GO:0009445	putrescine metabolic process	0.000813	0.13	1,230.00 (3690,1,3,1)
GO:0009446	putrescine biosynthetic process	0.000813	0.128	1,230.00 (3690,1,3,1)
GO:0015721	bile acid and bile salt transport	0.000898	0.139	12.95 (3690,10,114,4)
GO:0043648	dicarboxylic acid metabolic process	0.000934	0.143	1.86 (3690,62,993,31)

## Sheet: White Adipose Tissue
GO term	Description	P-value	FDR q-value	Enrichment (N, B, n, b)
GO:0018197	peptidyl-aspartic acid modification	1.83e-06	0.0196	936.20 (4681,2,5,2)
GO:0042264	peptidyl-aspartic acid hydroxylation	1.83e-06	0.00981	936.20 (4681,2,5,2)
GO:0043967	histone H4 acetylation	2.63e-05	0.0942	31.52 (4681,9,66,4)
GO:0099641	anterograde axonal protein transport	4.76e-05	0.128	5.21 (4681,7,898,7)
GO:1905383	protein localization to presynapse	4.76e-05	0.102	5.21 (4681,7,898,7)
GO:0000278	mitotic cell cycle	8.14e-05	0.146	3.03 (4681,47,592,18)
GO:0018126	protein hydroxylation	0.000137	0.21	234.05 (4681,8,5,2)
GO:0070262	peptidyl-serine dephosphorylation	0.000203	0.273	5.39 (4681,9,675,7)
GO:0043152	induction of bacterial agglutination	0.000206	0.246	97.52 (4681,2,48,2)
GO:0009605	response to external stimulus	0.000211	0.227	3.83 (4681,289,55,13)
GO:0006470	protein dephosphorylation	0.000226	0.221	2.25 (4681,64,846,26)
GO:0045893	positive regulation of transcription, DNA-templated	0.000264	0.237	2.74 (4681,280,122,20)
GO:0048096	chromatin-mediated maintenance of transcription	0.000265	0.219	156.03 (4681,6,10,2)
GO:1902680	positive regulation of RNA biosynthetic process	0.000274	0.21	2.73 (4681,281,122,20)
GO:1903508	positive regulation of nucleic acid-templated transcription	0.000274	0.196	2.73 (4681,281,122,20)
GO:0043951	negative regulation of cAMP-mediated signaling	0.000329	0.221	17.53 (4681,12,89,4)
GO:0061001	regulation of dendritic spine morphogenesis	0.000355	0.224	2.52 (4681,34,984,18)
GO:0010628	positive regulation of gene expression	0.000411	0.245	2.29 (4681,435,122,26)
GO:0098937	anterograde dendritic transport	0.000425	0.241	6.10 (4681,5,768,5)
GO:0035418	protein localization to synapse	0.000439	0.236	2.61 (4681,34,898,17)
GO:0031638	zymogen activation	0.000474	0.243	9.90 (4681,12,197,5)
GO:0050803	regulation of synapse structure or activity	0.00049	0.24	13.11 (4681,7,204,4)
GO:0099118	microtubule-based protein transport	0.000505	0.236	3.48 (4681,15,898,10)
GO:0098840	protein transport along microtubule	0.000505	0.226	3.48 (4681,15,898,10)
GO:0051016	barbed-end actin filament capping	0.000521	0.224	3.35 (4681,14,999,10)
GO:0016573	histone acetylation	0.000542	0.224	16.69 (4681,17,66,4)
GO:0016485	protein processing	0.000573	0.228	11.61 (4681,42,48,5)
GO:0060148	positive regulation of posttranscriptional gene silencing	0.000605	0.232	3.91 (4681,15,718,9)
GO:0072378	blood coagulation, fibrin clot formation	0.000628	0.233	19.29 (4681,4,182,3)
GO:0031639	plasminogen activation	0.000628	0.225	19.29 (4681,4,182,3)
GO:0099640	axo-dendritic protein transport	0.000712	0.247	3.61 (4681,13,898,9)
GO:1901898	negative regulation of relaxation of cardiac muscle	0.000715	0.24	52.60 (4681,2,89,2)
GO:0032970	regulation of actin filament-based process	0.000789	0.257	1.65 (4681,182,797,51)
GO:0051258	protein polymerization	0.000809	0.256	6.09 (4681,26,207,7)
GO:1900242	regulation of synaptic vesicle endocytosis	0.000854	0.262	6.71 (4681,15,279,6)
GO:0072356	chromosome passenger complex localization to kinetochore	0.000855	0.255	1,170.25 (4681,1,4,1)
GO:0044057	regulation of system process	0.00088	0.256	1.76 (4681,173,690,45)
GO:0060998	regulation of dendritic spine development	0.000894	0.253	2.11 (4681,54,984,24)
GO:0051098	regulation of binding	0.000896	0.247	2.61 (4681,144,249,20)
GO:0006405	RNA export from nucleus	0.000914	0.246	4.48 (4681,32,294,9)
GO:0016925	protein sumoylation	0.000972	0.255	93.62 (4681,10,10,2)
GO:0006406	mRNA export from nucleus	0.000994	0.254	5.57 (4681,20,294,7)

## Sheet: Adrenal
GO term	Description	P-value	FDR q-value	Enrichment (N, B, n, b)
GO:0032787	monocarboxylic acid metabolic process	2.05e-20	2.06e-16	2.59 (3352,205,606,96)
GO:0005975	carbohydrate metabolic process	3.3e-16	1.65e-12	3.71 (3352,143,322,51)
GO:0019637	organophosphate metabolic process	4.28e-16	1.43e-12	3.55 (3352,276,188,55)
GO:0090407	organophosphate biosynthetic process	1.1e-15	2.76e-12	5.64 (3352,152,133,34)
GO:0005996	monosaccharide metabolic process	4.2e-15	8.42e-12	3.71 (3352,71,535,42)
GO:0019693	ribose phosphate metabolic process	6.21e-15	1.04e-11	4.28 (3352,175,188,42)
GO:0019318	hexose metabolic process	7.32e-15	1.05e-11	5.29 (3352,61,322,31)
GO:0046390	ribose phosphate biosynthetic process	7.91e-15	9.91e-12	7.02 (3352,100,129,27)
GO:0016052	carbohydrate catabolic process	1.35e-14	1.51e-11	9.63 (3352,58,126,21)
GO:0072330	monocarboxylic acid biosynthetic process	1.78e-14	1.79e-11	8.52 (3352,83,109,23)
GO:0006082	organic acid metabolic process	3.1e-14	2.82e-11	1.82 (3352,371,685,138)
GO:0006006	glucose metabolic process	3.59e-14	3e-11	4.32 (3352,45,535,31)
GO:0009152	purine ribonucleotide biosynthetic process	6.54e-14	5.04e-11	7.25 (3352,86,129,24)
GO:0055086	nucleobase-containing small molecule metabolic process	7.86e-14	5.63e-11	3.42 (3352,245,188,47)
GO:0009150	purine ribonucleotide metabolic process	1e-13	6.69e-11	4.31 (3352,153,188,37)
GO:0009117	nucleotide metabolic process	1.1e-13	6.91e-11	3.75 (3352,214,188,45)
GO:0006090	pyruvate metabolic process	1.1e-13	6.51e-11	4.08 (3352,48,548,32)
GO:1901135	carbohydrate derivative metabolic process	1.31e-13	7.29e-11	3.42 (3352,261,188,50)
GO:0019752	carboxylic acid metabolic process	1.36e-13	7.2e-11	1.81 (3352,362,685,134)
GO:0006753	nucleoside phosphate metabolic process	1.62e-13	8.14e-11	3.71 (3352,216,188,45)
GO:0043436	oxoacid metabolic process	1.89e-13	9e-11	1.80 (3352,367,685,135)
GO:0006732	coenzyme metabolic process	2.31e-13	1.05e-10	4.22 (3352,169,174,37)
GO:0019362	pyridine nucleotide metabolic process	3.16e-13	1.38e-10	6.34 (3352,76,174,25)
GO:0046496	nicotinamide nucleotide metabolic process	3.16e-13	1.32e-10	6.34 (3352,76,174,25)
GO:0006164	purine nucleotide biosynthetic process	4.6e-13	1.85e-10	6.71 (3352,93,129,24)
GO:0009260	ribonucleotide biosynthetic process	4.6e-13	1.77e-10	6.71 (3352,93,129,24)
GO:0009259	ribonucleotide metabolic process	4.66e-13	1.73e-10	4.12 (3352,160,188,37)
GO:0044281	small molecule metabolic process	5.94e-13	2.13e-10	1.63 (3352,595,656,190)
GO:1901137	carbohydrate derivative biosynthetic process	7.36e-13	2.54e-10	5.70 (3352,123,129,27)
GO:0072522	purine-containing compound biosynthetic process	7.9e-13	2.64e-10	6.56 (3352,95,129,24)
GO:0072524	pyridine-containing compound metabolic process	8.59e-13	2.78e-10	6.10 (3352,79,174,25)
GO:0006163	purine nucleotide metabolic process	9.09e-13	2.85e-10	4.05 (3352,163,188,37)
GO:0019363	pyridine nucleotide biosynthetic process	1.3e-12	3.95e-10	11.27 (3352,39,122,16)
GO:0019359	nicotinamide nucleotide biosynthetic process	1.3e-12	3.83e-10	11.27 (3352,39,122,16)
GO:0009108	coenzyme biosynthetic process	1.7e-12	4.86e-10	3.06 (3352,90,548,45)
GO:0006757	ATP generation from ADP	2.06e-12	5.74e-10	12.12 (3352,34,122,15)
GO:0006096	glycolytic process	2.06e-12	5.58e-10	12.12 (3352,34,122,15)
GO:0046394	carboxylic acid biosynthetic process	2.8e-12	7.39e-10	5.67 (3352,126,122,26)
GO:0006733	oxidoreduction coenzyme metabolic process	3.05e-12	7.85e-10	5.80 (3352,83,174,25)
GO:0009165	nucleotide biosynthetic process	3.13e-12	7.84e-10	5.91 (3352,110,129,25)
GO:0072521	purine-containing compound metabolic process	3.21e-12	7.85e-10	3.81 (3352,178,188,38)
GO:0016053	organic acid biosynthetic process	3.37e-12	8.04e-10	5.62 (3352,127,122,26)
GO:0072525	pyridine-containing compound biosynthetic process	3.37e-12	7.87e-10	10.72 (3352,41,122,16)
GO:0042866	pyruvate biosynthetic process	3.49e-12	7.95e-10	11.78 (3352,35,122,15)
GO:1901293	nucleoside phosphate biosynthetic process	4.88e-12	1.09e-09	5.80 (3352,112,129,25)
GO:0051188	cofactor biosynthetic process	5.5e-12	1.2e-09	2.70 (3352,108,598,52)
GO:0009206	purine ribonucleoside triphosphate biosynthetic process	6.66e-12	1.42e-09	9.40 (3352,47,129,17)
GO:0009145	purine nucleoside triphosphate biosynthetic process	1e-11	2.1e-09	9.20 (3352,48,129,17)
GO:0009201	ribonucleoside triphosphate biosynthetic process	2.24e-11	4.59e-09	8.83 (3352,50,129,17)
GO:0006796	phosphate-containing compound metabolic process	3.22e-11	6.45e-09	2.51 (3352,419,188,59)
GO:0006165	nucleoside diphosphate phosphorylation	3.99e-11	7.84e-09	10.30 (3352,40,122,15)
GO:0046031	ADP metabolic process	3.99e-11	7.69e-09	10.30 (3352,40,122,15)
GO:0006754	ATP biosynthetic process	6.31e-11	1.19e-08	10.05 (3352,41,122,15)
GO:0046939	nucleotide phosphorylation	6.31e-11	1.17e-08	10.05 (3352,41,122,15)
GO:0055114	oxidation-reduction process	8.61e-11	1.57e-08	1.62 (3352,312,934,141)
GO:0006793	phosphorus metabolic process	9.19e-11	1.65e-08	2.46 (3352,428,188,59)
GO:0009179	purine ribonucleoside diphosphate metabolic process	9.33e-11	1.64e-08	9.81 (3352,42,122,15)
GO:0009135	purine nucleoside diphosphate metabolic process	9.33e-11	1.61e-08	9.81 (3352,42,122,15)
GO:0044283	small molecule biosynthetic process	1.18e-10	2e-08	4.64 (3352,221,85,26)
GO:0009185	ribonucleoside diphosphate metabolic process	1.54e-10	2.58e-08	3.84 (3352,44,535,27)
GO:0009142	nucleoside triphosphate biosynthetic process	2.58e-10	4.24e-08	7.75 (3352,57,129,17)
GO:0044255	cellular lipid metabolic process	3.84e-10	6.21e-08	1.93 (3352,217,679,85)
GO:0030388	fructose 1,6-bisphosphate metabolic process	4.65e-10	7.39e-08	30.24 (3352,8,97,7)
GO:0006631	fatty acid metabolic process	1.35e-09	2.11e-07	2.16 (3352,131,736,62)
GO:0009132	nucleoside diphosphate metabolic process	1.39e-09	2.15e-07	3.51 (3352,50,535,28)
GO:0006629	lipid metabolic process	1.55e-09	2.36e-07	1.76 (3352,289,685,104)
GO:0051186	cofactor metabolic process	1.61e-09	2.41e-07	2.95 (3352,261,174,40)
GO:0009127	purine nucleoside monophosphate biosynthetic process	2.11e-09	3.11e-07	7.45 (3352,59,122,16)
GO:0009168	purine ribonucleoside monophosphate biosynthetic process	2.11e-09	3.06e-07	7.45 (3352,59,122,16)
GO:0009156	ribonucleoside monophosphate biosynthetic process	3.78e-09	5.42e-07	7.21 (3352,61,122,16)
GO:0009205	purine ribonucleoside triphosphate metabolic process	4.5e-09	6.36e-07	6.15 (3352,76,129,18)
GO:0006091	generation of precursor metabolites and energy	4.62e-09	6.43e-07	2.06 (3352,125,822,63)
GO:0046034	ATP metabolic process	5.45e-09	7.48e-07	4.40 (3352,63,278,23)
GO:0009124	nucleoside monophosphate biosynthetic process	6.51e-09	8.81e-07	6.98 (3352,63,122,16)
GO:0009199	ribonucleoside triphosphate metabolic process	9.12e-09	1.22e-06	5.92 (3352,79,129,18)
GO:0009144	purine nucleoside triphosphate metabolic process	1.4e-08	1.85e-06	5.77 (3352,81,129,18)
GO:0009166	nucleotide catabolic process	1.72e-08	2.25e-06	7.11 (3352,58,122,15)
GO:0008610	lipid biosynthetic process	1.95e-08	2.51e-06	6.13 (3352,112,83,17)
GO:1901292	nucleoside phosphate catabolic process	3.82e-08	4.84e-06	6.76 (3352,61,122,15)
GO:0034404	nucleobase-containing small molecule biosynthetic process	4.6e-08	5.77e-06	5.74 (3352,77,129,17)
GO:0009141	nucleoside triphosphate metabolic process	7.1e-08	8.79e-06	5.26 (3352,89,129,18)
GO:0034655	nucleobase-containing compound catabolic process	7.14e-08	8.73e-06	4.97 (3352,105,122,19)
GO:0009167	purine ribonucleoside monophosphate metabolic process	1.37e-07	1.66e-05	5.36 (3352,83,128,17)
GO:0009126	purine nucleoside monophosphate metabolic process	1.68e-07	2e-05	5.30 (3352,84,128,17)
GO:0046434	organophosphate catabolic process	1.99e-07	2.34e-05	3.73 (3352,72,287,23)
GO:0046486	glycerolipid metabolic process	2.07e-07	2.41e-05	3.03 (3352,56,533,27)
GO:0009161	ribonucleoside monophosphate metabolic process	2.13e-07	2.46e-05	5.24 (3352,85,128,17)
GO:0034654	nucleobase-containing compound biosynthetic process	2.55e-07	2.91e-05	2.11 (3352,210,409,54)
GO:0001914	regulation of T cell mediated cytotoxicity	2.91e-07	3.28e-05	13.41 (3352,16,125,8)
GO:0001916	positive regulation of T cell mediated cytotoxicity	2.91e-07	3.24e-05	13.41 (3352,16,125,8)
GO:0009123	nucleoside monophosphate metabolic process	3.56e-07	3.92e-05	5.06 (3352,88,128,17)
GO:0044270	cellular nitrogen compound catabolic process	3.78e-07	4.12e-05	4.77 (3352,116,109,18)
GO:0046700	heterocycle catabolic process	4.32e-07	4.66e-05	4.73 (3352,117,109,18)
GO:0002476	antigen processing and presentation of endogenous peptide antigen via MHC class Ib	4.73e-07	5.04e-05	15.64 (3352,12,125,7)
GO:0002486	antigen processing and presentation of endogenous peptide antigen via MHC class I via ER pathway, TAP-independent	4.73e-07	4.99e-05	15.64 (3352,12,125,7)
GO:0002484	antigen processing and presentation of endogenous peptide antigen via MHC class I via ER pathway	4.73e-07	4.94e-05	15.64 (3352,12,125,7)
GO:1901361	organic cyclic compound catabolic process	6.11e-07	6.31e-05	4.39 (3352,133,109,19)
GO:1903966	monounsaturated fatty acid biosynthetic process	6.16e-07	6.31e-05	40.39 (3352,4,83,4)
GO:1903964	monounsaturated fatty acid metabolic process	6.16e-07	6.24e-05	40.39 (3352,4,83,4)
GO:0019438	aromatic compound biosynthetic process	7.3e-07	7.32e-05	1.99 (3352,239,409,58)
GO:0018130	heterocycle biosynthetic process	7.71e-07	7.65e-05	1.95 (3352,241,427,60)
GO:0006637	acyl-CoA metabolic process	8.94e-07	8.79e-05	2.59 (3352,51,736,29)
GO:0035383	thioester metabolic process	8.94e-07	8.7e-05	2.59 (3352,51,736,29)
GO:0002711	positive regulation of T cell mediated immunity	9.55e-07	9.21e-05	11.92 (3352,18,125,8)
GO:0002428	antigen processing and presentation of peptide antigen via MHC class Ib	1.04e-06	9.96e-05	14.44 (3352,13,125,7)
GO:0017144	drug metabolic process	1.21e-06	0.000114	2.71 (3352,224,177,32)
GO:1901362	organic cyclic compound biosynthetic process	1.31e-06	0.000123	1.88 (3352,284,409,65)
GO:0019439	aromatic compound catabolic process	1.63e-06	0.000151	4.36 (3352,127,109,18)
GO:0034032	purine nucleoside bisphosphate metabolic process	1.82e-06	0.000168	2.48 (3352,55,736,30)
GO:0033865	nucleoside bisphosphate metabolic process	1.82e-06	0.000166	2.48 (3352,55,736,30)
GO:0033875	ribonucleoside bisphosphate metabolic process	1.82e-06	0.000165	2.48 (3352,55,736,30)
GO:0006656	phosphatidylcholine biosynthetic process	2.06e-06	0.000184	46.56 (3352,6,48,4)
GO:0048002	antigen processing and presentation of peptide antigen	2.12e-06	0.000188	8.16 (3352,16,231,9)
GO:0048878	chemical homeostasis	2.15e-06	0.000189	2.12 (3352,210,354,47)
GO:0002483	antigen processing and presentation of endogenous peptide antigen	2.16e-06	0.000189	13.41 (3352,14,125,7)
GO:0019883	antigen processing and presentation of endogenous antigen	2.16e-06	0.000187	13.41 (3352,14,125,7)
GO:0019885	antigen processing and presentation of endogenous peptide antigen via MHC class I	2.16e-06	0.000185	13.41 (3352,14,125,7)
GO:0006633	fatty acid biosynthetic process	2.26e-06	0.000192	9.82 (3352,37,83,9)
GO:0001912	positive regulation of leukocyte mediated cytotoxicity	2.82e-06	0.000238	10.73 (3352,20,125,8)
GO:0120162	positive regulation of cold-induced thermogenesis	3.09e-06	0.000258	3.80 (3352,22,601,15)
GO:0045017	glycerolipid biosynthetic process	3.14e-06	0.00026	6.72 (3352,18,277,10)
GO:1901576	organic substance biosynthetic process	3.47e-06	0.000285	2.24 (3352,647,88,38)
GO:0009062	fatty acid catabolic process	3.58e-06	0.000292	2.65 (3352,43,736,25)
GO:0002474	antigen processing and presentation of peptide antigen via MHC class I	3.96e-06	0.00032	12.51 (3352,15,125,7)
GO:0002475	antigen processing and presentation via MHC class Ib	3.96e-06	0.000318	12.51 (3352,15,125,7)
GO:0002709	regulation of T cell mediated immunity	4.38e-06	0.000348	10.22 (3352,21,125,8)
GO:0006635	fatty acid beta-oxidation	4.93e-06	0.000389	2.97 (3352,32,706,20)
GO:0090208	positive regulation of triglyceride metabolic process	5.46e-06	0.000428	11.28 (3352,13,160,7)
GO:0070542	response to fatty acid	5.66e-06	0.00044	9.60 (3352,19,147,8)
GO:0072329	monocarboxylic acid catabolic process	6.47e-06	0.000499	2.45 (3352,52,736,28)
GO:0009058	biosynthetic process	6.96e-06	0.000533	2.18 (3352,665,88,38)
GO:0044242	cellular lipid catabolic process	8.7e-06	0.000661	2.48 (3352,66,594,29)
GO:0006813	potassium ion transport	8.75e-06	0.000659	3.87 (3352,12,793,11)
GO:0006084	acetyl-CoA metabolic process	8.92e-06	0.000667	12.12 (3352,22,88,7)
GO:0031343	positive regulation of cell killing	9.85e-06	0.000732	9.33 (3352,23,125,8)
GO:0030258	lipid modification	1.09e-05	0.000805	2.71 (3352,50,594,24)
GO:0090207	regulation of triglyceride metabolic process	1.1e-05	0.000802	8.82 (3352,19,160,8)
GO:0044282	small molecule catabolic process	1.14e-05	0.000825	1.86 (3352,145,685,55)
GO:0019320	hexose catabolic process	1.21e-05	0.000869	10.95 (3352,17,126,7)
GO:0016310	phosphorylation	1.3e-05	0.00093	3.23 (3352,177,129,22)
GO:0006883	cellular sodium ion homeostasis	1.38e-05	0.000983	4.23 (3352,9,793,9)
GO:0001910	regulation of leukocyte mediated cytotoxicity	1.51e-05	0.00106	8.94 (3352,24,125,8)
GO:0120161	regulation of cold-induced thermogenesis	1.58e-05	0.00111	2.86 (3352,30,741,19)
GO:0044249	cellular biosynthetic process	1.67e-05	0.00116	1.95 (3352,606,133,47)
GO:0046474	glycerophospholipid biosynthetic process	1.94e-05	0.00134	12.60 (3352,12,133,6)
GO:0071616	acyl-CoA biosynthetic process	2.18e-05	0.0015	4.08 (3352,18,548,12)
GO:0035384	thioester biosynthetic process	2.18e-05	0.00149	4.08 (3352,18,548,12)
GO:0051156	glucose 6-phosphate metabolic process	2.73e-05	0.00185	8.17 (3352,11,261,7)
GO:0034440	lipid oxidation	3.05e-05	0.00205	2.61 (3352,40,706,22)
GO:0019395	fatty acid oxidation	3.05e-05	0.00204	2.61 (3352,40,706,22)
GO:0031667	response to nutrient levels	3.47e-05	0.0023	2.05 (3352,69,828,35)
GO:0009605	response to external stimulus	3.47e-05	0.00229	1.50 (3352,256,828,95)
GO:0062012	regulation of small molecule metabolic process	3.52e-05	0.00231	2.41 (3352,105,397,30)
GO:0010866	regulation of triglyceride biosynthetic process	3.69e-05	0.0024	15.52 (3352,9,120,5)
GO:0009991	response to extracellular stimulus	3.92e-05	0.00254	2.02 (3352,72,828,36)
GO:0050708	regulation of protein secretion	4.32e-05	0.00277	2.18 (3352,94,556,34)
GO:0019882	antigen processing and presentation	4.37e-05	0.00279	5.06 (3352,30,243,11)
GO:0008654	phospholipid biosynthetic process	4.71e-05	0.00299	7.75 (3352,26,133,8)
GO:0034033	purine nucleoside bisphosphate biosynthetic process	4.98e-05	0.00314	4.62 (3352,22,363,11)
GO:0034030	ribonucleoside bisphosphate biosynthetic process	4.98e-05	0.00312	4.62 (3352,22,363,11)
GO:0033866	nucleoside bisphosphate biosynthetic process	4.98e-05	0.0031	4.62 (3352,22,363,11)
GO:0071805	potassium ion transmembrane transport	5.42e-05	0.00335	4.23 (3352,8,793,8)
GO:0071804	cellular potassium ion transport	5.42e-05	0.00333	4.23 (3352,8,793,8)
GO:0010107	potassium ion import	5.42e-05	0.00331	4.23 (3352,8,793,8)
GO:0036376	sodium ion export across plasma membrane	5.42e-05	0.00329	4.23 (3352,8,793,8)
GO:1990573	potassium ion import across plasma membrane	5.42e-05	0.00327	4.23 (3352,8,793,8)
GO:0035725	sodium ion transmembrane transport	5.42e-05	0.00325	4.23 (3352,8,793,8)
GO:0046365	monosaccharide catabolic process	6.35e-05	0.00379	8.87 (3352,21,126,7)
GO:0045109	intermediate filament organization	6.78e-05	0.00402	5.77 (3352,12,387,8)
GO:0002708	positive regulation of lymphocyte mediated immunity	7.44e-05	0.00439	7.40 (3352,29,125,8)
GO:0002824	positive regulation of adaptive immune response based on somatic recombination of immune receptors built from immunoglobulin superfamily domains	7.44e-05	0.00436	7.40 (3352,29,125,8)
GO:0002697	regulation of immune effector process	8.02e-05	0.00467	2.78 (3352,81,327,22)
GO:0046470	phosphatidylcholine metabolic process	8.24e-05	0.00477	25.39 (3352,11,48,4)
GO:1901566	organonitrogen compound biosynthetic process	8.63e-05	0.00497	2.19 (3352,389,130,33)
GO:0042592	homeostatic process	9.58e-05	0.00549	1.67 (3352,313,416,65)
GO:0002821	positive regulation of adaptive immune response	9.61e-05	0.00548	7.15 (3352,30,125,8)
GO:0006644	phospholipid metabolic process	0.000106	0.006	5.48 (3352,46,133,10)
GO:0055078	sodium ion homeostasis	0.000112	0.00629	3.80 (3352,10,793,9)
GO:0031341	regulation of cell killing	0.000127	0.00709	6.92 (3352,31,125,8)
GO:0019216	regulation of lipid metabolic process	0.000131	0.00731	2.72 (3352,88,308,22)
GO:0033500	carbohydrate homeostasis	0.000132	0.00732	2.74 (3352,42,553,19)
GO:0042593	glucose homeostasis	0.000132	0.00728	2.74 (3352,42,553,19)
GO:0006636	unsaturated fatty acid biosynthetic process	0.000133	0.00729	20.19 (3352,8,83,4)
GO:0006650	glycerophospholipid metabolic process	0.00015	0.00819	6.72 (3352,30,133,8)
GO:0006639	acylglycerol metabolic process	0.000154	0.00835	3.26 (3352,27,533,14)
GO:0061615	glycolytic process through fructose-6-phosphate	0.000155	0.00836	12.49 (3352,11,122,5)
GO:0002791	regulation of peptide secretion	0.000156	0.00837	2.07 (3352,99,556,34)
GO:0015908	fatty acid transport	0.000181	0.00967	6.61 (3352,13,273,7)
GO:0055088	lipid homeostasis	0.000185	0.00979	3.50 (3352,39,344,14)
GO:0002682	regulation of immune system process	0.00019	0.01	1.60 (3352,241,582,67)
GO:0016042	lipid catabolic process	0.000192	0.0101	1.92 (3352,94,706,38)
GO:0045103	intermediate filament-based process	0.000209	0.0109	4.33 (3352,20,387,10)
GO:0045104	intermediate filament cytoskeleton organization	0.000209	0.0108	4.33 (3352,20,387,10)
GO:0009746	response to hexose	0.000223	0.0115	3.52 (3352,22,520,12)
GO:0009749	response to glucose	0.000223	0.0115	3.52 (3352,22,520,12)
GO:0022027	interkinetic nuclear migration	0.000228	0.0117	101.58 (3352,3,22,2)
GO:0046461	neutral lipid catabolic process	0.000254	0.0129	6.69 (3352,8,376,6)
GO:0046464	acylglycerol catabolic process	0.000254	0.0128	6.69 (3352,8,376,6)
GO:0010867	positive regulation of triglyceride biosynthetic process	0.000254	0.0128	15.96 (3352,7,120,4)
GO:0006638	neutral lipid metabolic process	0.000258	0.0129	3.14 (3352,28,533,14)
GO:0002822	regulation of adaptive immune response based on somatic recombination of immune receptors built from immunoglobulin superfamily domains	0.000264	0.0131	6.31 (3352,34,125,8)
GO:0019915	lipid storage	0.000265	0.0131	7.78 (3352,11,235,6)
GO:0006072	glycerol-3-phosphate metabolic process	0.000266	0.0131	19.26 (3352,3,174,3)
GO:0032836	glomerular basement membrane development	0.00027	0.0133	12.53 (3352,5,214,4)
GO:0033693	neurofilament bundle assembly	0.000292	0.0143	18.62 (3352,3,180,3)
GO:0045834	positive regulation of lipid metabolic process	0.000292	0.0142	3.04 (3352,45,392,16)
GO:0044539	long-chain fatty acid import	0.00032	0.0155	18.02 (3352,3,186,3)
GO:0002819	regulation of adaptive immune response	0.000323	0.0156	6.13 (3352,35,125,8)
GO:0006646	phosphatidylethanolamine biosynthetic process	0.000369	0.0177	72.87 (3352,2,46,2)
GO:0002705	positive regulation of leukocyte mediated immunity	0.000391	0.0187	4.54 (3352,36,205,10)
GO:0034284	response to monosaccharide	0.000391	0.0186	3.36 (3352,23,520,12)
GO:0050714	positive regulation of protein secretion	0.000398	0.0188	2.30 (3352,63,556,24)
GO:0099587	inorganic ion import across plasma membrane	0.000402	0.0189	3.76 (3352,9,793,8)
GO:0030007	cellular potassium ion homeostasis	0.000402	0.0188	3.76 (3352,9,793,8)
GO:0098659	inorganic cation import across plasma membrane	0.000402	0.0188	3.76 (3352,9,793,8)
GO:0140115	export across plasma membrane	0.000402	0.0187	3.76 (3352,9,793,8)
GO:0051235	maintenance of location	0.000416	0.0192	4.27 (3352,54,160,11)
GO:0007584	response to nutrient	0.000429	0.0197	3.84 (3352,27,356,11)
GO:0060052	neurofilament cytoskeleton organization	0.000483	0.0221	12.41 (3352,6,180,4)
GO:1901700	response to oxygen-containing compound	0.000488	0.0222	1.45 (3352,296,695,89)
GO:0019217	regulation of fatty acid metabolic process	0.000516	0.0234	3.86 (3352,31,308,11)
GO:1904729	regulation of intestinal lipid absorption	0.00053	0.024	10.64 (3352,5,252,4)
GO:0044248	cellular catabolic process	0.00054	0.0243	1.34 (3352,455,725,132)
GO:0046889	positive regulation of lipid biosynthetic process	0.000542	0.0243	4.04 (3352,23,361,10)
GO:0050796	regulation of insulin secretion	0.000554	0.0247	2.61 (3352,36,606,17)
GO:0015909	long-chain fatty acid transport	0.000561	0.0249	6.70 (3352,11,273,6)
GO:1905954	positive regulation of lipid localization	0.000576	0.0255	4.57 (3352,23,287,9)
GO:0019682	glyceraldehyde-3-phosphate metabolic process	0.000584	0.0257	9.35 (3352,11,163,5)
GO:0006081	cellular aldehyde metabolic process	0.000592	0.0259	3.59 (3352,37,303,12)
GO:0002706	regulation of lymphocyte mediated immunity	0.00061	0.0266	5.65 (3352,38,125,8)
GO:0051289	protein homotetramerization	0.000619	0.0268	11.64 (3352,45,32,5)
GO:1901575	organic substance catabolic process	0.000622	0.0269	1.34 (3352,463,708,131)
GO:0016051	carbohydrate biosynthetic process	0.000645	0.0278	3.79 (3352,32,304,11)
GO:0006654	phosphatidic acid biosynthetic process	0.000652	0.0279	18.90 (3352,4,133,3)
GO:0046473	phosphatidic acid metabolic process	0.000652	0.0278	18.90 (3352,4,133,3)
GO:0002699	positive regulation of immune effector process	0.000662	0.0281	3.03 (3352,51,325,15)
GO:0010565	regulation of cellular ketone metabolic process	0.000699	0.0296	2.90 (3352,39,445,15)
GO:0006641	triglyceride metabolic process	0.000743	0.0313	2.55 (3352,24,821,15)
GO:0006869	lipid transport	0.000769	0.0323	2.96 (3352,47,361,15)
GO:0009056	catabolic process	0.000799	0.0334	1.31 (3352,516,725,146)
GO:1905952	regulation of lipid localization	0.000816	0.0339	3.50 (3352,40,287,12)
GO:0010510	regulation of acetyl-CoA biosynthetic process from pyruvate	0.000842	0.0349	7.53 (3352,4,445,4)
GO:0000038	very long-chain fatty acid metabolic process	0.000881	0.0363	3.42 (3352,12,736,9)
GO:0044272	sulfur compound biosynthetic process	0.0009	0.037	2.08 (3352,38,932,22)
GO:0009725	response to hormone	0.000915	0.0375	1.66 (3352,142,710,50)
GO:0042762	regulation of sulfur metabolic process	0.000941	0.0383	6.28 (3352,6,445,5)
GO:0046364	monosaccharide biosynthetic process	0.000997	0.0405	3.48 (3352,18,535,10)

## Sheet: Brain Stem
GO term	Description	P-value	FDR q-value	Enrichment (N, B, n, b)
GO:0018197	peptidyl-aspartic acid modification	1.83e-06	0.0196	936.20 (4681,2,5,2)
GO:0042264	peptidyl-aspartic acid hydroxylation	1.83e-06	0.00981	936.20 (4681,2,5,2)
GO:0043967	histone H4 acetylation	2.63e-05	0.0942	31.52 (4681,9,66,4)
GO:0099641	anterograde axonal protein transport	4.76e-05	0.128	5.21 (4681,7,898,7)
GO:1905383	protein localization to presynapse	4.76e-05	0.102	5.21 (4681,7,898,7)
GO:0000278	mitotic cell cycle	8.14e-05	0.146	3.03 (4681,47,592,18)
GO:0018126	protein hydroxylation	0.000137	0.21	234.05 (4681,8,5,2)
GO:0070262	peptidyl-serine dephosphorylation	0.000203	0.273	5.39 (4681,9,675,7)
GO:0043152	induction of bacterial agglutination	0.000206	0.246	97.52 (4681,2,48,2)
GO:0009605	response to external stimulus	0.000211	0.227	3.83 (4681,289,55,13)
GO:0006470	protein dephosphorylation	0.000226	0.221	2.25 (4681,64,846,26)
GO:0045893	positive regulation of transcription, DNA-templated	0.000264	0.237	2.74 (4681,280,122,20)
GO:0048096	chromatin-mediated maintenance of transcription	0.000265	0.219	156.03 (4681,6,10,2)
GO:1902680	positive regulation of RNA biosynthetic process	0.000274	0.21	2.73 (4681,281,122,20)
GO:1903508	positive regulation of nucleic acid-templated transcription	0.000274	0.196	2.73 (4681,281,122,20)
GO:0043951	negative regulation of cAMP-mediated signaling	0.000329	0.221	17.53 (4681,12,89,4)
GO:0061001	regulation of dendritic spine morphogenesis	0.000355	0.224	2.52 (4681,34,984,18)
GO:0010628	positive regulation of gene expression	0.000411	0.245	2.29 (4681,435,122,26)
GO:0098937	anterograde dendritic transport	0.000425	0.241	6.10 (4681,5,768,5)
GO:0035418	protein localization to synapse	0.000439	0.236	2.61 (4681,34,898,17)
GO:0031638	zymogen activation	0.000474	0.243	9.90 (4681,12,197,5)
GO:0050803	regulation of synapse structure or activity	0.00049	0.24	13.11 (4681,7,204,4)
GO:0099118	microtubule-based protein transport	0.000505	0.236	3.48 (4681,15,898,10)
GO:0098840	protein transport along microtubule	0.000505	0.226	3.48 (4681,15,898,10)
GO:0051016	barbed-end actin filament capping	0.000521	0.224	3.35 (4681,14,999,10)
GO:0016573	histone acetylation	0.000542	0.224	16.69 (4681,17,66,4)
GO:0016485	protein processing	0.000573	0.228	11.61 (4681,42,48,5)
GO:0060148	positive regulation of posttranscriptional gene silencing	0.000605	0.232	3.91 (4681,15,718,9)
GO:0072378	blood coagulation, fibrin clot formation	0.000628	0.233	19.29 (4681,4,182,3)
GO:0031639	plasminogen activation	0.000628	0.225	19.29 (4681,4,182,3)
GO:0099640	axo-dendritic protein transport	0.000712	0.247	3.61 (4681,13,898,9)
GO:1901898	negative regulation of relaxation of cardiac muscle	0.000715	0.24	52.60 (4681,2,89,2)
GO:0032970	regulation of actin filament-based process	0.000789	0.257	1.65 (4681,182,797,51)
GO:0051258	protein polymerization	0.000809	0.256	6.09 (4681,26,207,7)
GO:1900242	regulation of synaptic vesicle endocytosis	0.000854	0.262	6.71 (4681,15,279,6)
GO:0072356	chromosome passenger complex localization to kinetochore	0.000855	0.255	1,170.25 (4681,1,4,1)
GO:0044057	regulation of system process	0.00088	0.256	1.76 (4681,173,690,45)
GO:0060998	regulation of dendritic spine development	0.000894	0.253	2.11 (4681,54,984,24)
GO:0051098	regulation of binding	0.000896	0.247	2.61 (4681,144,249,20)
GO:0006405	RNA export from nucleus	0.000914	0.246	4.48 (4681,32,294,9)
GO:0016925	protein sumoylation	0.000972	0.255	93.62 (4681,10,10,2)
GO:0006406	mRNA export from nucleus	0.000994	0.254	5.57 (4681,20,294,7)
